# Supplementary material for: Conventional and technical diving surveys reveal elevated biomass and differing fish community composition from shallow and upper mesophotic zones of a remote United States coral reef
Source: PLoS One. 2017 Nov 21;12(11):e0188598. doi: 10.1371/journal.pone.0188598 (PMC5697833; doi:10.1371/journal.pone.0188598)
Supplement: S2 Data — (CSV) [file pone.0188598.s003.csv]

fish biomass KG 100m2
survey_index	Cantherhines macrocerus	Paranthias furcifer	Diodon holocanthus	Chaetodon striatus	Sphoeroides spengleri	Carangoides ruber	Stegastes leucostictus	Stegastes partitus	Melichthys niger	Mycteroperca bonaci	Caranx lugubris	Myripristis jacobus	Ptereleotris calliura	Holacanthus bermudensis	Chromis cyanea	Caranx crysos	Acanthurus coeruleus	Thalassoma bifasciatum	Synodus saurus	Inermia vittata	Emmelichthyops atlanticus	Coryphopterus glaucofraenum	Chromis multilineata	Sparisoma radians	Apogon UNK	Carcharhinus perezi	Centropyge argi	Kyphosus sectator	Halichoeres maculipinna	Stegastes variabilis	Coryphopterus dicrus	Cephalopholis fulva	Haemulon melanurum	Clepticus parrae	Caranx hippos	Lutjanus cyanopterus	Sargocentron bullisi	Acanthurus chirurgus	Lutjanus jocu	Stegastes adustus	Pomacanthus paru	Manta birostris	Gymnothorax miliaris	Canthigaster jamestyleri	Gnatholepis thompsoni	Balistes capriscus	Lutjanus griseus	Cephalopholis cruentata	Sphyraena barracuda
5887	0	10.95729	0	0	0	0	0	0.00232	0	0	0	0	0	0.4747	0	0	0	0.00228	0	0	0	0	0.01848	0	0	0	0	1.41519	0	0	0	0	0	0.00115	0	0	0	0	0	0	0	0	0	0	0.00044	0	0.507	0	0
5888	0	2.43207	0	0	0	0.03378	0	0.00406	0	0	0	0	0	0	0.00741	0	0.49038	0.00228	0	0	0	0	0.04177	0	0	0	0	8.66296	0	0	0	0	0	0	0	0	0	0	0	0	0	0	0	0	0	0	5.0664	0	0
5889	0	3.82098	0	0	0	0	0	0.00058	0	0	0	0	0	0	0.02968	0	0	0.00142	0	0	0	0	0.24901	0	0	0	0	0	0	0	0	0	0	0.55557	0	0	0	0.13184	0	0	0	0	0	0	0	0	0.74702	0	1.3608
5890	0	26.37038	0	0	0	0	0	0.26074	7.41506	0	0	0	0	0	0.32	0	0.44606	0.04818	0	0	0	0	1.45908	0	0	0	0	4.7173	0	0	0	0	0	0	0	0	0	0	0	0	0	0	0	0	0	0	0	0	0
5891	0	0	0	0	0	0	0	0.02202	0	0	0	0	0	0	0.01391	0	0.05957	0.01528	0	0	0	0	0.43772	0	0	0	0	0	0	0.00292	0	0	0	0	0	0	0	0	0	0	0	0	0	0	0	0	0	0.02907	0.57409
5892	0	9.60314	0	0	0	0	0	0.00406	0	0	0	0	0	0	0.00556	0	0.32692	0.01728	0	0	0	0	0.03788	0	0	0	0	0.47173	0	0	0	0	0	0	0	0	0	0	0	0	0	0	0	0	0	0	0.93353	0	12.6945
5893	0	1.499	0	0	0	0	0	0.01508	0	0	0	0	0	0	0.04637	0	0	0.05032	0	0	0	0.00066	0.19551	0	0	0	0	0	0	0.0531	0	0	0	0	0	0	0	0.08789	0	0	0	0	0	0	0.00022	0	0	0.03545	0
5894	0	2.04568	0	0	0	0	0	0.04172	0.13771	0	0	0	0	0	0	0	0.11914	0.04491	0	0	0	0	0.14591	0	0	0	0	4.32235	0	0.00365	0	0.06797	0	0	0	0	0	0	0	0	0	0	0	0	0	0	0	0	2.1609
5895	0	4.92247	0	0	0	0	0	0.00232	1.85376	0	0	0	0	0	0	0	0.05957	0.0187	0	0	0	0	0.13616	0	0	0	0	1.88692	0	0	0	0	0	0.02939	0	0	0	0	0	0	0	0	0	0	0	0	0	0.082	0
5896	0	4.05611	0	0	0	0.11728	0	0.00174	0	0	0	0	0	0	0.02968	0	0.2826	0.0187	0	0	0	0	0.74798	0	0	0	0	6.60423	0.00509	0	0	0	0	0.00076	0	0	0	0.08789	0	0	1.08055	0	0	0	0	0	0.34397	0.11107	0
5897	0	0.85237	0	0	0	0	0	0.00232	0	0	0	0	0	0	0.01484	0	0.11914	0.06504	0	0	0	0	0.22175	0	0	0	0	3.77384	0	0.0211	0	0	0	0	0	0	0	0	0	0	0	0	0	0	0	0	0	0	0
5898	0	17.58026	0	0	0	0	0	0.1043	1.11226	0	0	0	0	0	0	0	0.26401	0.08917	0	0	0	0	0.87545	0	0	0	0	2.35865	0	0	0	0	0	0.06211	0	0	0	0	0	0	0	0	0	0	0	0	0	0.17791	6.3
5899	0	0.79359	0	0	0	0	0	0.00174	0	0	0	0	0	0	0.0575	0	0.11914	0.01528	0	0	0	0	0.0564	0	0	0	0	0.50851	0	0	0	0.03398	0	0	0	0	0	0	0	0	0	0	0	0	0	0	0.34397	0	0
5900	0	6.95533	0	0	0	0.16892	0	0.00232	0.15177	0	0	0	0	0	0	0	0.34217	0.03027	0	0	0	0	0.60791	0	0	0	0	0.76277	0	0	0	0	0	0	0	0	0	0	0	0	0	0	0	0	0	0	0	0	0.4032
5901	0	35.16051	0	0	0	0	0	0.1043	0	0	0	0	0	0	0	0	0.11914	0.0707	0	0	0	0	2.18862	0	0	0	0	0.94346	0	0	0	0	0	1.93383	0	0	0	0	0	0	0	0	0	0	0	0	1.51414	0	0
5902	0	0.11757	0	0	0	0	0	0.00116	0	0	0	0	0	0	0.01391	0	0.65384	0.04613	0	0	0	0	0.09143	0	0	0	0	0	0	0	0	0	0	0	0	0	0	0	0	0	0	0	0	0	0	0	0	0.00602	0
5903	0	0.91116	0	0	0	0	0	0.0029	0	0	0	0	0	0	0	0	0.11914	0.05118	0	0	0	0	0.03015	0	0	0	0	0	0	0.03929	0	0	0	0	0	0	0	0.08789	0	0	0	0	0	0	0	0	0	0.02907	0
5904	0	0.16148	0	0	0	0	0	0.00174	0	0	0	0	0	0	0.02876	0	0	0.00114	0	0	0	0	0.02137	0	0	0	0	0	0	0.00146	0	0	0	0	0	0	0	0	0	0	0.68462	0	0	0	0	0	0.08215	0.05814	0
5905	0	0.60026	0	0	0	0	0	0.01217	0	0	0	0	0	0	0	0	0.2826	0.06264	0	0	0	0	0.54858	0	0	0	0	2.83038	0	0.01055	0	0	0	0.08183	0	0	0	0.04395	0	0.05993	0	0	0	0	0	0	0	0	1.73014
5906	0	0	0	0	0	0	0	0.03129	0	0	0	0	0	0	0	0	0.17871	0.00775	0	0	0	0	0.36477	0	0	0	0	0	0	0	0	0	0	0	0	0	0	0.04395	0	0	0	0	0	0	0	0	0.31025	0	0
5907	0	0.46792	0	0	0	0	0	0.00639	0	1.52093	0	0	0	0	0.01389	0	0.60952	0.02879	0	0	0	0	0.20229	0	0	0	0	0.37151	0	0.08913	0	0	0	0.08818	0	0	0	0	0	0	0	0	0	0	0	0	0	0	0
5908	0	3.86054	0	0	0	0	0.00217	0.01159	0	0	0	0	0	0	0.00093	0	1.12039	0.01152	0	0	0	0	0.30051	0	0	0	0	1.70623	0	0	0	0	0	0	0	0	0	0	0.52346	0	2.06793	0	0	0	0	0	0	0	8.1144
5909	0	17.8068	0	0	0	0	0	0.00406	3.02605	0	0	0	0	0	0.00278	0	0.29785	0.0037	0	0	0	0	0.07285	0	0	0	0	0.47173	0	0	0	0	0	0.55845	0	0	0	0	0	0	0	0	0	0	0.00022	0	0.507	0	5.19041
5910	0	7.0321	0	0	0	0	0	0	1.11226	0	0	0	0	0	0.07883	0	0.35742	0.07013	0	0	0	0	1.84813	0	0	0	0	0	0	0.04911	0	0	0	0.16365	0	0	0	0	0	0	2.16109	0	0	0	0	0	0	0	4.3218
5911	0	8.84125	0	0	0	0	0.00072	0.00697	0	1.52093	0	0	0	0	0.01111	0	1.28385	0.00228	0	0	0	0	0.04274	0	0	0	0	3.81384	0	0	0	0	0	0	0	0	0	0	1.65844	0	0	0	0	0	0	0	0	0.02907	7.56788
5912	0	0.57279	0	0	0	0	0	0.00174	0	0	0	0	0	0	0.00185	0	0.16346	0.01351	0	0	0	0	0.15077	0	0	0	0	0	0	0	0	0	0	0	0	0	0	0	0	0	0	0	0	0	0	0	0	0	0.7875
5913	0	8.18274	0	0	0	0	0	0.1043	0	0	0	0	0	0	0.2087	0	0.16346	0.02366	0	0	0	0	1.92098	0	0	0	0	2.3674	0	0	0	0	0	0	0	0	0	0	0	0	0	131.2	0	0	0	0	0.31025	0	9.7083
5914	0	1.63655	0	0	0	0	0	0.0029	0	0	0	0	0	0	0	0	1.14423	0.03134	0	0	0	0	0.24769	0	0	0	0	19.72832	0	0.00073	0	0	0	0.1116	0	0	0	0.04395	4.16393	0	0	0	0	0	0	0	0	1.1052	4.01861
5915	0	3.76406	0	0	0	0.01344	0.00217	0.00929	0.74151	0	0	0	0	0	0.00648	0	2.51482	0.02964	0	0	0	0	0.25181	0	0	0	0	0	0	0	0	0	0	0	0	0	0	0	0	0	0	0	0	0	0	0	0	0.11107	18.62516
5916	0	0.08818	0	0	0	0	0	0.00348	0	0	0	0	0	0	0.00278	0	0.22303	0.07492	0	0	0	0	0.55247	0	0	0	0	0	0	0.00365	0	0	0	0.06499	0	0	0	0	0	0	0	0	0	0	0	0	0	0	0
5917	0	3.51605	0	0	0	0	0.00072	0.1043	0	0	0	0	0	0	0.02783	0	0.8173	0.14568	0	0	0	0	0.97754	0	0	0	0	0.47173	0	0.09822	0	0.36187	0	0	0	0	0	0	0	0	0	0	0	0	0	0	0	0	0
5918	0	6.30071	0	0	0	0	0	0	0	0	0	0	0	0	0.01574	0	0.35742	0.01528	0	0	0	0	0.56414	0	0	0	0	0.11725	0	0	0	0.00734	0	0	0	0	0	0	0	0	0.34231	0	0	0	0	0	0	0.19308	0
5919	0	70.32102	0	0	0	0	0	0.00697	0.75651	0	0	0	0	0	0.01484	0	0.38649	0.00997	0	0	0	0	0.20419	0	0	0	0	1.57827	0.00477	0.00982	0	0	0	0	0	0	0	0.04395	0	0	0	0	0	0	0	0	0	0.02907	6.4512
5920	0	26.10396	0	0	0	0.11893	0	0.00174	0	0	0	0	0	0	0.02039	0	0.53613	0.02241	0	0	0	0	0.33997	0	0	0	0	14.42154	0	0.01055	0	0	0	21.42276	0	0	0	0.04395	1.13766	0	0	0	0	0	0	0	0	0	3.44531
5921	0	26.37038	0	0	0	0	0	0.15644	0	0	0	0	0	0	0	0	0.67433	0.16592	0	0	0	0	1.45908	0	0	0	0	19.06921	0	0	0	0	0	0.1758	0	0	0	0	0	0	2.16109	0	0	0	0	0	0.31025	0	4.81871
5922	0.57543	3.27309	0	0	0	0.06395	0	0.0151	0.37075	0	0	0	0	0	0	0	0.41699	0.01915	0	0	0	0	0.448	0	0	0	0	0.47173	0.00477	0.01055	0	0	0	0.00038	0	0	0	0.12059	0	0	0	0	0	0	0	0	0	0	8.54123
5923	0	1.39427	0	0	0	0.03378	0.00145	0.00058	0	0	0	0	0	0	0.00278	0	1.34867	0.01152	0	0	0	0	0.06415	0	0	0	0	15.57585	0	0	0	0	0	14.57665	0	0	0	0	0	0	4.57133	0	0	0	0	0	0	0	0.57409
5924	0	7.39451	0	0	0	0	0	0.00116	0.45531	8.01012	0	0	0	0	0.00093	0	0.83779	0.00576	0	0	0	0	0.24608	0	0	0	0	0.47173	0	0	0	0.06797	0	0.12999	0	0	0	0.12059	9.54343	0	2.16109	0	0	0	0	0	7.55757	0	0
5925	0	0.74266	0	0	0	0.05864	0.00434	0.00929	2.02054	0	0	0	0	0	0.00185	0	1.51213	0.0317	0	0	0	0	0	0	0	0	0	0	0	0	0	0	0	0	0	0	0	0	0	0	0	0	0	0	0	0	0	0	8.3853
5926	0	1.3528	0	0	0	0	0	0.01275	0.09181	0	0	0	0	0	0.01391	0	0.38649	0.00114	0	0	0	0	0.12538	0	0	0	0	4.7173	0	0.00073	0	0	0	2.44165	0	0	0	0.04395	0	0	0	0	0	0	0	0	0	0.02907	0
5927	0	0	0	0	0	0	0	0.00116	0	0	0	0	0	0	0	0	0	0.00256	0	0	0	0	0	0	0	0	0	5.66077	0	0.02947	0	0	0	0	0	0	0	0	0.58539	0	0	0	0	0	0	0	0	0.082	0
5928	0	0.74435	0	0	0	0	0	0.00639	0	0	0.34746	0	0	0	0	0	0	0.01168	0	0	0	0	0	0	0	0	0	0	0	0.00365	0	0	0	0	0	0	0	0.69188	0	0	2.80208	0	0	0	0	0	0	0.082	0
5929	0	139.42726	0	0	0	0.27841	0	0.15644	0.74151	0	3.35566	0	0	0	0	0	0.69483	0.14426	0	0	0	0	19.82474	0	0	0	0	5.08512	0	0	0	0	0	0	0	0	0	0	0	0	4.13586	0	0	0	0	0	0	0	0
5930	0	3.2376	0	0	0	0	0	0.00232	2.26954	0	0	0	0	0	0.02783	0	0.65384	0.00889	0	0.01474	0	0	0	0	0	0	0	0	0	0.00073	0	0.59731	0	0.00573	0	0	0	0	0	0	2.16109	0	0	0	0	0	0.507	0	0
5931	0	2.6159	0	0	0	0.05864	0	0.01161	0	0	0	0	0	0	0.01669	0	0	0.01864	0	0	0	0	0	0	0	0	0	0.50851	0	0.00365	0	0	0	0	0	0	0	0.26367	0	0	1.28198	0	0	0.00704	0	0	0	0.17003	33.76406
5932	0	20.4576	0	0	0	0.13435	0	0.00406	0.60708	0	0.98731	0	0	0	0	0	0.17871	0.01209	0	0	0	0	0	0	0	0	0	6.3564	0	0	0	0	0	0	0	0	0	0	4.16393	0	0	0	0	0	0	0	0	0	1.04816
5933	0	0.8539	0	0	0	0	0	0.00058	0.0459	0	0.49365	0.02161	0	0	0.02876	0	0.11914	0.02098	0	0	0	0	0.45812	0	0	0	0	0	0	0	0	0	0	0.04949	0	0	0	0	0	0	0	0	0	0	0	0	1.24099	0.00638	0
5934	0	163.65472	0	0	0	0.43665	0	0.01452	0	0	0	0	0	0	0	0	0	0.00712	0	0	0	0	0.02137	0	0	0	0	0	0	0	0	0	0	1.75956	0	0	0	0	9.29358	0	0	0	0	0	0	0	0	0.5526	2.65781
5935	0	0.32731	0	0	0	0	0	0	0	0	0	0	0	0	0	0	0.11914	0.00633	0	0	0	0	0.04474	0	0	0	0	0.74301	0	0.00292	0	0	0	2.35137	0	0	0	0	4.55062	0	0	0	0	0	0	0	1.10273	0	0
5936	0	2.27561	0	0	0	0.11728	0	0.01043	0	0	0	0	0	0	0	0	0.23828	0.00256	0	0	0	0	0.18476	0	0	0	0	30.51073	0	0.01128	0	0	0	0	0	0	0	0	0	0	0.15604	0	0	0	0	0	1.67075	0.082	0
5937	0	3.94805	0	0	0	0.0928	0	0.00697	2.12478	0	0	0	0	0	0.0037	0	0.38649	0.0236	0	0	0	0	0.07682	0	0	0	0	0	0	0	0	0	0	0	0	0	0	0	1.13766	0	0	0	0	0	0.00022	0	3.23958	0	1.36159
5938	0	35.21929	0	0	0	1.18458	0	0.0029	0	0	0	0	0	0	0.00278	0	0.38649	0.01813	0	0	0	0	0.1585	0	0	0	0	134.62835	0	0	0	0	0	14.03213	0	0	0	0	0	0	0	0	0	0	0	0	0.93353	0	6.7473
5939	0	81.82736	0	0	0	0	0	0.0029	0.0459	0	0	0	0	0	0	0	0	0.02064	0	0	0	0	0.02914	0	0	0	0	96.1839	0	0.00073	0	0	0	49.73132	0	0	0	0	0	0	0	0	0	0	0	0	0	0.082	3.86899
5940	0	27.70392	0	0	0	0	0.00072	0.00174	0.30354	0	0	0	0	0	0.00556	0	0.49038	0.0037	0	0	0	0	0.0136	0	0	0	0	0	0	0	0	0	0	8.79013	0	0	0	0	2.32339	0	0	0	0	0	0	0	0	0.17791	0.57409
5941	0	0.38609	0	0	0	0	0	0.00058	0.75885	0	0	0	0	0	0.02783	0	0.05957	0.02013	0	0	0	0	0.2208	0	0	0	0	0	0	0	0	0	0	0.16365	0	0	0	0	0	0	0	0	0	0	0	0	1.10273	0	0.7875
5942	0	0.00038	0	0	0	0	0	0.02551	0.0459	0	0	0	0	0	0.03061	0	0.11914	0.06009	0	0	0	0	0.0768	0	0	0	0	0	0.01925	0.02183	0	0	0	0	0	0	0	0.15082	0	0	0	0	0	0	0	0	0.81725	0.082	0
5943	0	0.08983	0	0	0	0	0	0.1072	0.30354	0	0	0	0	0	0.07142	0	0.49038	0.04818	0	0	0	0	0.15077	0	0	0	0	0.25426	0	0	0	0	0	0	0	0	0	0.24117	0	0	0	0	0	0	0	0	0.17198	0.17791	6.8859
5944	0	0.64701	0	0.1235	0	0	0	0.00348	0	0	0	0	0	0	0	0	0	0.03249	0	0	0	0	0.07099	0	0	0	0	0	0.00477	0.00073	0	0	0	0.00038	0	0	0	0.04395	0	0	0	0	0	0	0.00197	0	0.03055	0	1.764
5945	0	4.09137	0	0	0	0	0	0.00348	2.73963	0	0	0	0	0	0	0	0.17871	0.01209	0	0	0	0	1.45908	0	0	0	0	82.35922	0	0	0	0	0	0.1718	0	0	0	0	3.31687	0	0	0	0	0	0	0	1.82682	0	5.3802
5946	0	1.53504	0	0	0	0	0	0.16745	0	0	0	0	0	0	0.06957	0	0.01287	0.16592	0	0	0	0	1.50765	0	0	0	0	0	0	0	0	0	0	2.50308	0	0	0	0	0	0	0	0	0	0	0	0	1.69298	0	6.3
5947	0	10.54815	0	0	0	0	0	0	1.4158	0	5.0335	0	0	0	0	0	0	0.07213	0	0	0	0	0.75382	0	0	0	0	0	0	0	0	0	0	64.43395	0	0	0	0	8.10784	0	1.28198	0	0	0	0	0	1.0319	0.17791	2.7216
5948	0	0.49096	0	0	0	0	0	0.02086	0.15177	0	0	0	0	0	0.00463	0	0.17871	0.00285	0	0	0	0	0.02331	0	0	0	0	51.20296	0	0.00073	0	0	0	0.20574	0	0	0	0	2.32339	0	0	0	0	0	0	0	0	0.20698	2.1483
5949	0	0.29468	0	0	0	0.00165	0	0.00116	0	0	0	0.02161	0	0	0.01484	0	0.29785	0.05661	0	0	0	0	0.83548	0	0	0	0	23.11479	0	0.00982	0	0	0	0.08634	0	0	0	0.01898	0	0	0	0	0	0	0	0	0.85992	0.02907	0
5950	0	0.02939	0	0	0	0	0	0.00058	0.0459	0	0	0	0	0	0	0	0.05957	0.01528	0	0	0	0	0.44452	0	0	0	0	0	0	0.00219	0	0	0	0	0	0	0	0	0	0	0	0	0	0	0	0	0.6205	0.19308	0
5951	0	0.02484	0	0.1235	0	0	0	0.03194	0.75651	0	0	0	0	0	0.01484	0	0.35742	0.02206	0	0	0	0	0.07285	0	0	0	0	0	0	0	0	0	0	0.58135	0	0	0	0	0	0	0	0	0	0	0	0	3.0117	0.94096	3.86899
5952	0	10.26302	0	0	0	0.03387	0.00072	0.01566	1.4158	0	0	0.5157	0	0	0.01296	0	1.02175	0.00171	0	0	0	0	1.12048	0	0	0	0	6.84516	0	0	0	0	0	0.73908	0	0	0	0	2.32339	0	1.08055	0	0	0	0	0	5.29535	0.81251	2.98305
5953	0	9.3047	0	0	0	0	0.00145	0	2.49707	0	0	0	0	0	0.01576	0	0.11914	0.00114	0	0	0	0	0.11768	0	0	0	0	0.25426	0	0	0	0	0	4.21231	0	0	0	0	0	0	2.16109	0	0	0	0	0	1.7845	0	0.7875
5954	0	0.41149	0	0	0	0	0	0.0226	0	0	0	0	0	0	0.01484	0	0.23828	0.02469	0	0	0	0	0.21589	0	0	0	0	0.11725	0.00016	0.01055	0	0	0	0.17462	0	0	0	0	0	0.01286	0	0	0	0	0	0	1.10273	0.02907	0.7875
5955	0	0.01395	0	0	0	0.27841	0	0.00465	0.50121	0	0	0	0	0	0.00185	0	0.17871	0.01282	0	0	0	0	0.33997	0	0	0	0	1.56922	0.07728	0.00073	0	0	0	0	0	0	0	0	0	0	1.08055	0	0	0	0	0	1.17998	0	1.93489
5956	0	17.85897	0	0.06175	0	0	0	0.00116	0.74151	0	3.08967	0	0	0	0.00093	0	0.38649	0.01756	0	0	0	0	0.02331	0	0	0	0	0	0	0	0	0	0	0	0	0	0	0	2.27531	0	0	0	0	0	0	0	7.12218	0	0
5957	0	1.75803	0	0	0	0	0	0	0	0	0	0	0	0	0.03246	0	0.8173	0.05046	0	0	0	0	1.48336	0	0	0	0	1.05523	0	0	0	0	0	13.74371	0	0	0	0	4.86614	0	0	0	0	0	0	0	0	0	2.1609
5958	0	8.17356	0	0	0	0	0	0	0.74151	0	0	0	0	0	0.01484	0	1.12039	0.03432	0	0	0	0	0.09531	0	0	0	0	0.62576	0	0	0	0	0	1.76822	0	0	0	0	0	0	0	0	0	0	0	0	0.31025	0	1.26443
5959	0	65.46189	0	0	0	0.06757	0	0.05273	1.36593	0	0	0	0	0.26532	0	0	0.11914	0.09379	0	0	0	0	1.07964	0	0	0	0	0	0	0	0	0	0	0	0	0	0	0.16454	0	0	0	0	0	0	0	0	5.08266	0.53374	3.2256
5960	0	0.81827	0	0.1235	0	0	0	0.03129	0	17.73573	0.49365	0	0	0	0	0	0.17871	0.07498	0	0	0	0	0.07781	0	0	0	0	12.71281	0	0	0	0	0	0.00764	0	0	0	0	2.32339	0	0	0	0	0	0	0	1.24099	0	0
5961	0	0.99933	0	0	0	0	0	0.00348	0	0	0.30717	0	0	0	0	0	0.05957	0.03369	0	0	0	0	0.12256	0	0	0	0	0	0.00477	0.00146	0	0.00734	0	0.62965	0	0	0	0.00949	0	0	0	0	0	0	0	0	0.31025	0	0
6349	0	0.14696	0	0	0	0.01693	0	0.00406	0	0	0	0	0	0	0	0	0.00412	0.02594	0	0	0	0	2.42478	0	0	0	0	0	0	0	0	0	0	0	0	0	0	0	0	0	0	0	0	0	0	0	0.34397	0	1.3608
6350	0	0.11757	0	0	0	0	0	0.03361	0	8.77487	0	0	0	0	0.01854	0	0.35742	0.03774	0	0	0	0	1.14383	0	0	62.23144	0	0	0.00477	0	0	0	0	0.05878	0	0	0	0	1.72305	0	0.68462	0	0	0	0	0	0.17198	0	0.4032
6351	0	2.00351	0	0	0	0.0928	0.00072	0.00406	0.37075	0	0	0	0	0	0.01484	0	1.12039	0.00832	0	0	0	0	0.38217	0	0	0	0	2.3674	0	0	0	0	0	0.18153	0	0	0	0	0	0	0	0	0	0	0	0	0	0	2.9484
6352	0	0.14696	0	0	0	0	0	0.00116	0	0	0	0	0	0	0.00556	0	0.00082	0.01978	0	0	0	0.00131	0.18084	0	0	0	0	0.50851	0.00509	0.00146	0	0	0	0	0	0	0	0	0	0	0	0	0	0	0.00022	0	0	0	0
6353	0	2.45482	0	0	0	0	0	0.00058	0	0	0	0	0	0	0.00093	0	0.16346	0.02098	0	0	0	0	0.25286	0	0	0	0	1.27128	0.00971	0.00073	0	0	0	0	0	0	0	0	0	0	0	0	0	0	0	0	0	0.082	0.57409
6354	0	0	0	0	0	0	0	0.00929	0.09181	0	0	0	0	0	0	0	0.00082	0.02412	0	0	0	0	0.24015	0	0	0	0	0.2345	0	0	0	0	0	0	0	0	0	0	0	0	0	0	0	0	0	0	0.34397	0	1.73014
6355	0	1.76353	0	0	0	0	0	0.00058	0.30354	0	0	0	0	0	0.01391	0	0.0386	0.04662	0	0	0	0	0.13227	0	0	0	0	0	0	0	0	0	0	1.06848	0	0	0	0	0	0	0	0	0	0	0	0	0.34397	0.11107	0.57409
6356	0	0	0	0	0	0	0	0.01045	0	12.65308	0	0	0	0.77044	0.04264	0	0.06039	0.02987	0	0	0	0	0.38854	0	0	0	0	3.77384	0.00971	0.01274	0	0	0	0	0	0	0	0.24117	2.32339	0.00175	0	0	0	0	0.00088	0	2.33382	0.17791	7.8876
6357	0	0.08894	0	0	0	0	0	0.00523	0	0	0	0	0	0	0.03243	0	0.17953	0.01978	0	0	0	0	0.26255	0	0	0	0	2.75337	0.00032	0.00219	0	0	0	0	0	0	0	0	0	0.00087	0	0	0	0	0	0	0.34397	0.08236	0
6358	0	0.25763	0	0	0	0	0	0.00465	0.37075	0	3.45838	0	0	0	0.03246	0	0.81812	0.0118	0	0	0	0	0.10891	0	0	0	0	117.19614	0	0.00982	0	0	0	0	0	0	0	0	2.32339	0	0	0	0	0	0	0	0	0	0
6359	0	0.61268	0	0	0	0	0	0.01101	1.09095	0	1.78055	0	0	0	0.00463	0	0.23828	0.04208	0	0	0	0	0.32765	0	0	0	0	15.76696	0	0.00073	0	0	0	0.00611	0	0	0	0	0.58539	0	0	0	0	0	0	0	0.17198	0.082	0.79036
6360	0	0.07158	0	0	0	0	0	0.00406	0	0	0	0	0	0	0.00185	0	0.17953	0.01665	0	0	0	0	0.89676	0	0	0	0	16.52665	0	0	0	0	0	0	0	0	0	0	0	0	0	0	0	0	0	0	0.08215	0	1.3608
6361	0	1.47289	0	0	0	0.0928	0	0.00058	0	0	2.1994	0	0	0	0.00556	0	0.13201	0.02463	0	0	0	0	0.57382	0	0	0	0	0.25426	0	0.00073	0	0	0	0.00229	0	0	0	0.08789	0	0	0	0	0	0	0	0	0	0	1.73014
6362	0	0.96994	0	0	0	0	0	0.03187	1.51303	0	0.89027	0	0	0	0.03339	0	0.09007	0.03546	0	0	0	0	0.76451	0	0	0	0	0	0.00477	0	0	0	0	1.14759	0	0	0	0	4.58375	0	0.34231	0	0	0	0	0	0.6205	0.17003	1.04816
6363	0	2.84223	0	0	0	0	0	0.00174	0.74151	0	0	0	0	0	0.00093	0	0.11914	0.01921	0	0	0	0	0.66138	0	0	0	0	0.50851	0	0.00219	0	0	0	0.00774	0	0	0	0	11.61697	0	0	0	0	0	0	0	0.81725	0.082	5.32192
6364	0	0.45951	0	0	0	0	0	0.00465	0.30354	0	0	0	0	0	0.04452	0	0.54995	0.02007	0	0	0	0	0.13218	0	0	0	0	0	0	0.01493	0	0	0	0.13228	0	0	0	0	1.65844	0.00087	0	0	0	0	0	0	0	0.09404	0
6365	0	0.05878	0	0	0	0	0	0.00465	0	0	0	0	0	0	0.0037	0	0.05957	0.01693	0	0	0	0	0.29462	0	0	0	0	0	0	0.00146	0	0	0	0.00038	0	0	0	0.08789	0	0	0	0	0	0	0	0	0	0	0
6366	0	5.87842	0	0	0	0	0	0.00174	0	0	0	0	0	0	0.03709	0	0.11914	0.01209	0	0	0	0	0.07483	0	0	0	0	18.93918	0	0	0	0	0	0.14696	0	0	0	0	8.32785	0	0	0	0	0	0	0	0	0	7.2702
6367	0	0	0	0	0	0	0	0	0	0	0	0	0	0	0	0	0.37276	0.01813	0	0	0	0	0.0204	0	0	0	0	3.05107	0	0.00365	0	0	0	0.00382	0	0	0	0	3.15195	0.00175	0	0	0	0	0	0	0	0.02907	0.7875
6368	0	8.32025	0	0	0	0	0.00072	0.00697	0.37075	0	0	0	0	0	0.00185	0	0.71506	0.02155	0	0	0	0	0.26544	0	0	0	0	0.11725	0.05534	0	0	0	0	0.00115	0	0	0	0	0	0	0	0	0	0	0	0	0	0.17791	8.9019
6369	0	1.05482	0.11737	0	0	0	0	0.0029	0.37075	0	0	0	0	0	0.00648	0	0.06039	0.01887	0	0	0	0	0.04857	0	0	0	0	1.36876	0	0.01055	0	0	0	0	0	0	0	0.08789	2.32339	0.00175	0	0	0	0	0	0	0	1.36511	32.08641
6370	0	0.32331	0	0	0	0.05864	0	0.00406	0	0	0	0	0	0	0.00278	0	0.00082	0.02406	0	0	0	0	0.07576	0	0	0	0	0.11725	0	0.00365	0	0	0	0.00153	0	0	0	0.04395	0	0.0035	0	0	0	0	0	0	0	0.082	0.7875
6371	0	4.06188	0	0	0	0.04031	0.00867	0.00348	0	0	0	0	0	0	0.01111	0	0.47418	0.0037	0	0	0	0	0.107	0	0	0	0	1.26086	0	0	0	0	0	0.04079	0	0	0	0	3.15195	0	0	0	0	0	0	0	0	0	5.9535
6372	0	0.47027	0	0	0	0	0	0.00174	0	0	0	0	0	0	0.0037	0	0.16346	0.03557	0	0	0	0	0.39873	0	0	0	0	0.25426	0.00493	0.01786	0	0	0	0.03993	0	0	0	0	0	0.00262	0	0	0	0	0	0	0.81725	0.18393	0
6373	0	0.71162	0	0	0	0.04389	0	0.00348	0	0	0	0	0	0	0.0037	0	0.35824	0.02531	0	0	0	0	0.07293	0	0	0	0	6.82813	0	0.00073	0	0	0	0.00229	0	0	0	0	2.24383	0.00087	0.15604	0	0	0	0	0	0	0	1.38049
6374	0	0.44088	0	0	0	0	0	0	0	0	0	0	0	0	0.00556	0	0.0772	0.02326	0	0	0	0	0.0272	0	0	0	0	0.2345	0	0.00146	0	0	0	0	0	0	0	0	0	0.00087	0	0	0	0	0	0	0	0	0
6375	0	0.47193	0	0	0	0	0	0	0	0	0	0	0	0	0	0	0.06039	0.01294	0	0	0	0	0.02914	0	0	0	0	1.87597	0	0	0	0	0	0	0	0	0	0	0	0	0	0	0	0	0	0	0	0.02907	0.57409
6376	0	0.5017	0	0	0	0	0	0.00058	0.37075	0	0	0	0	0	0.00093	0	0.11996	0.03141	0	0	0	0	0.05152	0	0	0	0	0.25426	0.00016	0.00146	0	0	0	0.00965	0	0	0	0	0	0	0	0	0	0	0	0	0.31025	0.08721	0.21627
6377	0	61.53089	0	0	0	0.05374	0	0.00174	1.51303	0	0	0	0	0	0.00093	0	0.00082	0.0114	0	0	0	0	0.31125	0	0	0	0	0	0.00032	0.00731	0	0	0	0.38724	0	0	0	0	2.32339	0	0	0	0	0	0	0	0	0	8.97435
6378	0	1.47794	0	0	0	0	0.00217	0.01742	2.64029	0	0	0	0	0	0.00648	0	0.83779	0.04436	0	0	0	0	0	0	0	0	0	0	0	0	0	0	0	0.03057	0	0	0	0	0	0	2.9884	0	0	0	0	0	0	0.41222	0
6379	0	21.09631	0	0	0	0.22696	0	0.00406	0	0	0	0	0	0	0	0	0	0.00399	0	0	0	0	0.04371	0	0	0	0	0	0	0	0	0.09325	0	22.51856	0	0	0	0	20.90917	0	0	0	0	0	0	0	0	0.09404	0
6380	0	5.15512	0	0	0	0	0	0.00406	0	0	0	0	0	0	0	0	0	0	0	0	0	0	0.31108	0	0	0	0	0	0	0	0	0	0	6.08063	0	0	0	0	0	0	0	0	0	0	0	0	1.82682	0	4.5927
6381	0	1.67868	0	0	0	0	0	0	0.15177	0	0	0	0	0	0.05658	0	0.35742	0.02672	0	0	0	0	0.83649	0	0	0	0	35.37979	0	0	0	0	0	0	0	0	0	0	0	0.02397	0	32.03125	0	0	0	0	0	0	0
6382	0	0.00344	0	0	0	0	0	0.0174	0	0	0	0	0	0	0	0	0.17871	0.07697	0	0	0	0	0.50567	0	0	0	0	0	0	0.00146	0	0	0	0.73762	0	0	0	0	0	0	0	0	0	0	0	0	0	0	0
6383	0	0	0	0	0	0.0928	0	0.00581	0.15177	0	0	0	0	0	0.00278	0	0.00082	0.03272	0	0	0	0	0.48567	0	0	0	0	0	0	0.06404	0	0	0	9.31615	0	0	0	0.24117	0	0	1.08055	0	0	0	0	0	0	0	0
6384	0	3.08617	0	0	0	0	0	0.00348	0	0	0	0	0	0	0.02968	0	0	0.01636	0	0	0	0	0.24994	0	0	0	0	0	0.00477	0.00292	0	0.03398	0	0.01357	0	0	0	0	0	0	0	0	0	0	0	0	0.41075	0.00602	0.21627
6385	0	0.88176	0	0	0	0	0	0.00116	0	0	0	0	0	0	0.00093	0	0.00165	0.01152	0	0	0	0	0.17116	0	0	0	0	0	0	0.00146	0	0	0	0	0	0	0	0	2.32339	0	0	0	0	0	0	0	0.1643	0.02907	0
6386	0	8.91701	0	0	0	0	0.09307	0.03129	1.26491	0	1.97462	0	0	0	0.00093	0	0	0.03347	0	0	0	0	1.6487	0	0	0	0	17.79793	0	0	0	0	0	1.02295	0	0	0	0.02848	0.52346	0	0.05451	0	0	0	0	0	0.31025	0	0
6387	0	0.03143	0	0	0	0.2932	0	0.00058	1.06239	0	0	0	0	0	0	0	0	0.21769	0	0	0	0	0.02137	0	0	0	0	0	0	0	0	0.00047	0	0	0	0	0	0	0	0	0	0	0	0	0	0	0	0	0
6388	0	4.08353	0	0	0	0	0	0.00174	0	0	0	0	0	0	0.01669	0	0	0	0	0	0	0	0.13909	0	0	0	0	0	0	0	0	0	0	0	0	0	0	0	0	0	0	0	0	0	0	0	0	0	0
6389	0	3.84096	0	0	0	0.05752	0.01018	0.02086	0.09181	0	0	0	0	0	0	0	0.31691	0.05472	0	0	0	0	0.74018	0	0	0	0	1.52423	0	0.00982	0	0	0	1.35579	18.82631	0	0	0	0	0	0	0	0	0	0	0	0	0.02907	0
6390	0	11.00268	0	0	0	0.02015	0.00145	0.00116	0.37075	0	1.67783	0	0	0	0.00185	0	0.16346	0.01152	0	0	0	0	0.08459	0	0	0	0	2.45858	0	0	0	0	0	2.20804	0	0	0	0	0	0	1.08055	0	0	0	0.00044	0	0	0.082	2.65781
6391	0	0.85237	0	0	0	0.01155	0	0.14601	0	0	0	0	0	0	0.01576	0	0.23828	0.00285	0	0	0	0	0.20617	0	0	0	0	2.28831	0.00477	0	0	0	0	0.00115	0	0	0	0	0	0	0	0	0	0	0	0	0	0.08802	0
6392	0	0.81827	0	0	0	0	0	0.00058	0	0	0	0	0	0	0.02876	0	0.05957	0.02303	0	0	0	0	0.10209	0	0	0	0	4.57661	0.00477	0.00365	0	0	0	0.34575	0	0	0	0.36176	0	0	0	0	0	0	0	0	0	0	0
6393	0	0.82298	0	0	0	0	0	0.00058	0	0	0	0	0	0	0.00185	0	0.05957	0.00946	0	0	0	0	0.67891	0	0	0	0	0	0	0.00146	0	0	0	0.18743	0	0	0	0	0	0	0	0	0	0	0	0	0.1643	0	0
6394	0	1.02872	0	0	0	0	0	0.00406	0	0	0	0	0	0	0	0	0.17871	0.03461	0	0	0	0	0.34235	0	0	0	0	0	0.00477	0.00219	0	0	0	0.65462	0	0	0	0	0	0.00262	0	0	0	0	0	0	0	0	0
6395	0	0.49956	0	0	0	0	0.00217	0.00406	12.74295	0	0	0	0	0	0.00648	0	0.00082	0.03084	0	0	0	0	0.05055	0	0	0	0	0	0.0288	0	0	0	0	0	4.68635	0	0	0	6.81919	0	0	0	0	0	0.00713	0	0	0.02907	0
6396	0	6.13705	0	0	0	0	0	0	0.37075	0	0	0	0	0	0.04452	0	0.35742	0.07683	0	0	0	0	0.42113	0	0	0	0	0	0	0	0	0	0	1.26286	0	0	0	0	0	0.00087	0	0	0	0	0	0	0	0	0
6397	0	1.1169	0	0	0	0	0	0.00058	0	0	0	0	0	0	0	0	0.16346	0.0207	0	0	0	0	0.4036	0	0	0	0	0	0.00016	0.01347	0	0	0	0.1362	0	0	0	0.29637	0	0	1.08055	0	0	0	0	0	0	0	0.4032
6398	0	1.35204	0	0	0	0	0.00072	0.00058	0.15177	0	5.63188	0	0	0	0	0	0.22303	0.01471	0	0	0	0	0.02623	0	0	0	0	0	0	0.00982	0	0	0	0.93184	0	0	0	0	4.16393	0	0	0	0	0	0	0	0	0	0
6399	0	1.73373	0	0	0	0	0	0.00116	0	0	0	0	0	0	0	0	0.16346	0.01351	0	0	0	0	0.34526	0	0	0	0	0.25426	0	0	0	0	0	1.57396	0	0	0	0	0	0	0	0	0	0	0	0	0	0	3.2256
6400	0	0.02939	0	0	0	0	0	0.00058	0	0	0	0	0	0	0.0037	0	0	0.00171	0	0	0	0	0.31513	0	0	0	0	0	0	0	0	0	0	0	0	0	0	0	0	0	0	0	0	0	0	0	0	0	1.3608
6401	0	2.06366	0	0	0	0	0	0	0	0	0	0	0	0	0.00185	0	0.29785	0.01528	0	0	0	0.00131	0.23924	0	0	0	0	1.77979	0	0	0	0	0	0	0	0	0	0	0	0	0	0	0	0	0	0	0.1643	0.03509	0.7875
6402	0	1.87169	0	0	0	0	0	0.02144	1.49802	0	1.67783	0	0	0	0.03061	0	0.65384	0.01123	0	0	0	0	0.78491	0	0	0	0	0.72599	0	0	0	0	0	0.11757	0	0	0	0	0	0.00087	0	0	0	0	0	0	0	0	2.51262
6403	0	0.49967	0	0	0	0.00672	0	0.00116	0.0459	0	0	0	0	0	0	0	0.8173	0.03449	0	0	0	0	0.53687	0	0	0	0	0	0.00477	0.01128	0	0	0	0.15756	0	0	0	0.32906	0	0.00175	1.08055	0	0	0	0	0	0	0	0.4032
6404	0	0.25136	0	0	0	0.00672	0	0.00406	0	0	0	0	0	0	0.00093	0	0.11914	0.00142	0	0	0	0	0.33553	0	0	0	0	0	0	0.00219	0	0	0	0.57396	0	0	0	0.04456	0	0	0.68462	0	0	0	0	0	0	0.28898	0
6405	0	1.18189	0	0	0	0	0	0.00174	0.27542	0	0	0	0	0	0	0	0	0.01989	0	0	0	0	0.02137	0	0	0	0	0	0	0.00146	0	0.00047	0	0	57.18127	0	0	0	0	0	0	0	0	0	0	0	0	0.00036	0
6406	0	2.30652	0	0	0	0.00837	0.00217	0.00232	0	0	0	0	0	0	0	0	0.38896	0.0049	0	0	0	0	0.21979	0	0	0	0	0	0	0	0	0	0	0.34153	0	0	0	0	0	0	0.64099	0	0	0	0	0	0	0	4.09579
6407	0	1.49397	0	0	0	0.1642	0	0.03419	0.41665	0	0	0	0	0	0.00093	0	0	0.06146	0	0	0	0	0.05154	0	0	0	0	0	0	0.00073	0	0.1982	0	0	0	0	0	0.15082	0	0	1.08055	0	0	0	0	0	0	0.02907	1.73014
6408	0	2.05886	0	0	0	0	0	0.00813	0.75651	0	0	0	0	0	0.02968	0	0.0386	0.04098	0	0	0	0	0.06508	0	0	0	0	15.78265	0	0	0	0	0	0	0	0	0	0	0	0.00087	1.08055	0	0	0	0	0	1.014	0	0
6409	0	0.91074	0	0	0	0	0	0.00406	0	0	0	0	0	0	0.00093	0	0.12079	0.01585	0	0	0	0	0.33458	0	0	0	0	0	0	0	0	0	0	0.05878	0	0	0	0	0	0	0	0	0	0	0	0	0.48223	0	4.3218
6410	0	4.53225	0	0	0	0.00165	0	0.03245	2.11132	0	0	0	0	0	0	0	0.11996	0.04548	0	0	0	0	0.52618	0	0	0	0	0.94346	0	0	0	0	0	1.03821	0	0	0	0.13184	0	0	0	0	0	0	0	0	0	0	1.8019
6411	0	0	0	0	0	0	0	0.00465	0	0	0	0	0	0	0	0	0.2696	0.03033	0	0	0	0	0.04371	0	0	0	0	0.25426	0	0.00292	0	0	0	0.06211	0	0	0	0.00949	0	0.00087	0	0	0	0	0	0	0	0	4.95574
6412	0	14.12605	0	0	0	0	0.00434	0.01858	0	0	0	0	0	0	0.01481	0	0.16346	0.05303	0	0	0	0	0.05051	0	0	0	0	0	0.00477	0	0	0	0	0	0	0	0	0	1.65844	0	0	0	0	0	0	0	0	0	0
6413	0	0.85237	0	0	0	0	0	0.00406	0	0	0	0	0	0	0.04267	0	0.22303	0.02787	0	0	0	0	0.10986	0	0	0	0	0	0.00477	0.00877	0	0	0	0	0	0	0	0.04395	0	0.00175	3.14848	0	0	0	0	0	0	0.03509	0
6414	0	8.54717	0	0	0	0	0	0.0029	0	0	0	0	0	0	0	0	0.49038	0.00114	0	0	0	0	0.45209	0	0	0	0	6.86492	0	0.02622	0	0	0	0.43535	0	0	0	0	0	0.00175	0	0	0	0	0	0	0	0	12.9276
6415	0	0.3821	0	0	0	0	0	0.00581	0.37075	0	0	0	0	0	0.01854	0	0.07244	0.01459	0	0	0	0	0.28979	0	0	0	0	0	0.00016	0.00584	0	0	0	0.00621	0	0	0	0.20848	0	0.00175	2.06793	0	0	0	0	0	0	0.17791	0
6416	0	22.69108	0	0	0	0	0	0.00406	0.74151	0	8.44782	0	0	0	0	0	0.16346	0.00633	0	0	0	0	0	0	0	0	0	0	0	0	0	0	0	0	0	0	0	0	14.13507	0	0	0	0	0	0	0	0	0.17791	0
6417	0	6.64262	0	0	0	0	0	0.00116	0	0	0	0	0	0	0	0	0	0.00285	0	0	0	0	0	0	0	0	0	5.84789	0	0	0	0	0	0.01242	0	0	0	0	0	0	0.34231	0	0	0	0	0	0.17198	0	0
6418	0	0	0	0	0	0	0	0.00116	0	0	0	0	0	0	0	0	0.06039	0.0175	0	0	0	0	0.21587	0	0	0	0	2.03405	0	0.00219	0	0	0	0.00344	0	0	0	0	0	0.00087	0	0	0	0	0	0	0	0	0
6419	0	3.10944	0	0	0.00808	0	0.00072	0.00406	0.0459	0	0	0	0	0	0.00093	0	0.65384	0.01847	0	0	0	0	0.04766	0	0	0	0	0	0	0	0	0	0	0	0	0	0	0	1.13766	0	0	0	0	0	0	0	0	0	0
6420	0	2.94542	0	0	0	0.34184	0	0.06258	0	0	0	0	0	0	0	0	0.0386	0.04684	0	0	0	0	0.01554	0	0	0	0	3.55959	0.00477	0	0	0	0	2.72005	0	0	0	0	0.58539	0	0	0	0	0	0	0	0	0	11.8125
6421	0	3.18764	0	0.0007	0	0	0	0.08344	0	0	0	0	0	0	0	0	0.11914	0.6771	0	0	0	0	1.91902	0	0	0	0	0	0	0	0	0	0	0.62108	0	0	0	0	0	0	0	0	0	0	0	0	0	0	0
6422	0	2.43955	0	0	0	0	0	0.00116	0	0	0	0	0	0	0.01576	0	0	0.02041	0	0	0	0	0.1458	0	0	0	0	0	0	0.00365	0	0	0	0	0	0	0	0	0	0	0	0	0	0	0	0	0	0	0
6423	0	1.55269	0	0	0	0.03378	0	0.00116	0	0	0	0	0	0	0.01667	0	0.11996	0.01671	0	0	0	0	0	0	0	0	0	0.25426	0	0	0	0	0	0.02484	0	0	0	0	0	0.00087	0	0	0	0	0	0	0.31025	0	0
6511	0	0.37762448	0	0	0	0	0	0	0	0	0	0	0	0	0.009461088	0	0	0	0	0	0	0	0.055243904	0	0	0	0	0	0	0.030603378	0	0	0	0	0	0	0	0	0	0.028345475	0	0	0	0	0	0	0	0.082002791	0
6512	0	0.079735555	0	0	0	1.259558875	0	0	0	0	5.822746739	0	0	1.540886117	0.003679312	0	2.554375	0.02462248	0	0	0.771484026	0	0.039459932	0	0	0	0	0	0.004934517	0	0	0	0	0.879012752	0	0	0	0	4.163925273	0	2.161092818	0	0	0	0	0	0	0.177914724	0.7875
6513	0	38.39212352	0	0	0	0.032062186	0	0	0	3.846608175	0	0	0	0	0.008949581	0	0	0	0	0	0	0	0.00105077	0	0	0	0	1.769993792	0	0	0	0	0	36.21532538	0	0	0	0	0.585390514	0	0	0	0	0	0	0	0.699577224	0.082002791	0
6514	0	8.470147068	0	0	0	0	0	0	0.934091464	12.65308232	0	0	0	0	0.023652719	0	3.474140625	0.011717529	0	0	0	0	0	0	0	0	0	7.079975168	0.004772647	0	0	0	0.95551669	12.88149562	0	0	0	0	2.323394407	0	0	0	0	0	0	0	3.378452755	0	0
6515	0	0.988822007	0	0	0	0	0	0	0	8.674660744	0	0	0	0	0	0	0.178710938	0.001252655	0	0	0	0	0.407733942	0	0	0	0	0	0.009545293	0	0	0	0	24.97812619	0	0	0	0	6.819187843	0	0	0	0	0	0	0	0.445577561	0.082002791	0
6516	0	45.0338844	0	0	0	0.517147075	0	0	1.005154691	0	0	0	0	0	0.122666061	0	0.300322063	0.083227191	0	0	0	0	0.039929264	0	0	0	0	0	0	0	0	0	0	14.1549718	5.299664881	0	0	0	0	0	2.161092818	0	0	0	0.001534634	0	0	0.355829448	0
6517	0	16.94029414	0	0	0	6.297794377	0	0	0.223367709	17.7357309	0	0.303992417	0	0	0	0	0	0.011091202	0	0	0	0	0	0	0	0	0	0	0.01496542	0	0	0	0	51.52598249	0	0	0	0	0	0	0	0	0	0	0	0	0	0.029071138	0
6518	0	27.40646793	0	0	0	14.52486511	0	0	0.111683855	0	0	0	0	0	0	0	0	0.050474172	0	0	0	0	0.071027877	0	0	0	0	0	0	0.008766821	0	0	0	3.927713379	0	0	0	0	0	0	0	0	0	0	0.007015468	0	0	0	0.7875
6519	0	2.66379549	0	0	0	0.402225503	0	0	0.291207563	10.53505355	0	0	0	0	0.056339679	0	0.23828125	0.049168005	0	0	0	0	0.323571439	0	0	0	0	6.489977237	0	0.022647621	0	0	0	0	0	0	0	0	0	0	0	0	0	0	0	0	0	0	0.5740875
6520	0	338.8058827	0	0	0	1.259558875	0	0	0	25.30616464	0	0	0	0	0.078983495	0	0	0.05389019	0	0	0	0	0	0	0	0	0	58.99979306	0.009545293	0	0	0	0	24.97812619	0	0	0	0	0.585390514	0	0	0	0	0	0	0	0	0	6.3
6521	0	2.595429038	0	0	0	0.944669157	0	0	0	95.44347409	0	0.455988626	0	0	0	0	2.92228125	0	0	0	0	0	0	0	0.000918593	0	0	0	0	0	0	0	0	1.636547241	0	0	0.021825598	0	4.163925273	0	2.161092818	0	0	0	0	0	0	0.082002791	0
6522	0	146.6531426	0	0	0	0.994853775	0	0.038907416	0.005678938	1.923304088	0	0	0	0	0.01051232	5.739238974	4.863796875	0.013152881	0	0	0	0	0.284111507	0	0	0	0	8.849968959	0	0.22939848	0	0	0	164.5511871	0	0	0	0	0	0.020114186	1.080546409	0	0	0	0.000438467	0	0	0	0
6523	0	2.660758527	0	0	0	0	0	0	0	0.066494548	0	0	0	0	0.004730544	0	0.297851563	0.107211621	0	0	0	0	0.003677695	0	0	0	0	0	0	0.018994779	0	0	0	0	0	0	0	0	1.723046348	0	0	0	0	0	0	0	0	0.029071138	0
6524	0	2.40211185	0	0	0	0.314889719	0	0.020859048	0.233522866	8.674660744	1.580718802	0	0	0	0	0	0.73390625	0.001565819	0	0	0	0	0.094703836	0	0	0	0	0	0	0	0	0	0	0	0	0	0	0	0	0	1.080546409	0	0	0	0	0	10.72613788	0.058142276	0
6525	0	16.94029414	0	0	0	0	0	0	0	0	0	0	0	0	0	0	0.326921875	0.001565819	0	0	0	0	0	0	0	0	0	0	0	0	0	0	0	0	0	0	0	0	0	0	0	0	0	0	0	0	0	0	0
6526	0	3.827210198	0.042773438	0	0	7.200632015	0	0	0	31.81449136	0	0	0	0	0	0	0	0.001565819	0	0	0	0	0.368217958	0	0	0	0	0	0.00016187	0	0	0	0	0.164156562	0	0	0	0	0	0	0	0	0	0	0	0	0	0.082002791	0
6527	0	13.15829741	0	0	0	0	0	0.038907416	0	0.940700474	0	0	0	0	0.016294096	0	0.121611125	0.013466045	0	0	0	0	0.060944667	0	0	0	0	4.719983445	0	0.021186484	0	0	0	1.472892517	0	0	0	0	0	0.302587326	0	0	0	0	0.000876934	0	0.445577561	0	0.4032
6528	0	31.07761406	0	0	0	0.802414199	0.008671075	0.024389723	0	1.923304088	0	0	0	0	0.008409856	0	1.602203125	0.034005673	0	0	0	0	0.108229322	0	0	0	0	0	0	0.023378189	0	0	0	9.16466455	0	0	0	0	0	0.027984955	0	0	0	0	0	0	0.559661779	0	0
6529	0	7.968419627	0	0	0	0	0	0	0	0	0	0	0	0.770443058	0.042119827	0	1.016507813	0.001565819	0	0	0	0	0	0	0	0	0	0.589997931	0	0	0	0	0	0	0	0	0	0	5.379496967	0	0	0	0	0	0	0	0	0.259917515	0
6530	0	0	0	0	0	0.557139386	0	0.074168084	0	0	0	0	0	0	0	0	0.164284438	0.247758025	0	0	0	0	0.078919863	0	0	0	0	0	0	0	0	0	0	0	19.90751801	0	0	0	0	0	1.281976412	0	0	0	0	0	0	0	21.2625
6531	0	5.961509863	0	0	0	1.336656073	0	0.001742123	0	0	0	0	0	0	0	0	0.933109375	0.011717529	0	0	0	0	0.052538506	0	0	0	0	0	0	0.001461137	0	0	0	0.753909659	0	0	0	0	0	0	4.322185636	0	0	0	0	0	0	0.035092908	0
6532	0	2.026913353	0	0	0	0	0.020359846	0	0	0	0	0	0	0	0.023695049	0	0	0.005702183	0	0	0	0	0.015783973	0	0	0	0	0	0.009545293	0	0	0	0	0	0	0	0	0.6153	0	0	0	0	0	0	0	0	2.92951206	0.330224075	0
6533	0	34.04907522	0	0	0	0	0	0.033611403	1.157459173	5.65442319	0	0	0	0	0	0	0	0.002818474	0	0	0	0	1.657205021	0	0	0	0	0	0.036253515	0	0	0	0	51.52598249	0	0	0	0	0	0	0	0	0	0	0	0	4.309497352	0	0
6534	0	63.66892533	0	0	0	0	0.023972794	0.179113676	0	1.424243655	0	0	0	0	0.015796699	0	0.953342313	0.003757966	0	0	0	0	0.033624644	0	0	0	0	8.849968959	0	0.231590186	0	0	0	0	0	0	0	0	0	0.037604783	2.161092818	0	0	0	0	0	0	0.00602177	0
6535	0	0.119230197	0	0	0	0	0	0.024924002	0	0	0	0	0	0	0.001576848	0	0	0.039211996	0	0	0	0	0.236423276	0	0	0	0	2.236786359	0	0	0	0	0	0	0	0	0	0	0	0	1.080546409	0	0	0	0	0	0	0	0
6536	0	0.239206665	0	0	0	0.629779438	0	0.001742123	0	0	0	0	0	0	0.36042108	0	0	0	0	0	0	0	0.197299658	0	0	0	0	0	0	0.024028262	0	0	0	0.031053832	0	0	0	0	0	0	0	0	0	0	0	0	0	0.412226867	0
6537	0	0.084412316	0	0	0	0	0	0.005807077	0	0	0	0	0	0.474696645	0.00525616	0	4.440132813	0.006263277	0	0	0	0	0	0.012249951	0	0	0	0	0	0.005113979	0	0	0	0	0	0	0	0	0	0	2.161092818	0	0	0	0	0	0	0	7.8183
6538	0	0.056716473	0	0	0	0.198970755	0	0.032449988	0	0	0	0	0	0	0	0	0	0	0	0	0	0	0.473519179	0	0	0	0	0	0	0.039289703	0	0	0	0	0	0	0	0	0	0	0	0	0	0	0	0	0	0	0
6539	0	3.860629036	0.117370313	0	0	0	0	0.001742123	0	0	0	0	0	0	0.01576848	0	0.0008235	0.003444802	0	0	0	0	0.026269253	0	0	0	0	1.179995861	0	0	0	0	0	3.273094482	0	0	0	0	1.658436967	0	0	0	0	0	0	0	0	0.206985862	1.3608
6540	0	20.63740892	0	0	0	0	0	0	0	12.65308232	0	0.303992417	0	0	0	0	4.057453125	0.006263277	0	0	0	0	0	0	0	0	0	0	0	0	0	0	0	1.227410431	0	0	0	0	0	0	0	0	0	0	0	0	19.15742924	0.177914724	0
6541	0	7.22432526	0	0	0	0	0	0	0	2.610426746	0	0	0	0	1.794221161	0	0	0.06670504	0	0	0	0	0	0	0	0	0	3.214950382	0.062044406	0.009822426	0	0	0	0	0	1.073408386	0	0.76545	0	0	0.640988206	0	0	0	0	0	0	0.990672226	21.2625
6542	0	14.86348603	0	0	0	0	0	0	0	0	0	0	0	0	0.021024639	0	0	0.000626328	0	0	0	0	0	0	0	0	0	5.627407677	0	0	0	0	0	6.753650742	0	0	0	0	0	0	0	0	0	0	0	0	129.38976	0.082002791	1.3608
6543	0	0.610453133	0	0	0	0	0	0.024924002	0	2.610426746	0	0	0	0.770443058	0.031593398	0	0	0.06670504	0	0	0	0	0.260435548	0	0	0	0	3.355179538	0	0.040425803	0	0	0	0	0	0	0	0	0	0.055198896	0	0	0	0	0	0	0	0.058142276	3.705975
6544	0	0.898236631	0	0	0	0	0	0.022601171	0	0	0	0	0	0	0	0	0.694828125	0.184058073	0	0	0	0	3.395601222	0	0	0	0	0	0	0.120606902	0	0	0	0	0	0	0	0.46585	0	0	0	0	0	0	0	0	0	0	21.2625
6545	0	4.391513709	0	0	0	0	0	0	0.690413441	0	0	0	0	0	0.252718965	0	0	0.005702183	0	0	0	0	0	0	0	0	0	0	0	0	0	0	0	0	0	0	0	0	0	0	1.281976412	0	0	0	0	0	0	0.441298005	0
6980	0	10.32746	0	0	0	0.27841	0	0.01394	2.73963	0	0	0	0	0	0.01481	0	0	0.07207	0	0	0	0	0.26263	0.00545	0	0	0	0	0.03148	0.04401	0	0	0	15.54048	0	0	0	0	0	0	2.16109	0	0	0	0.00044	0	0	0	0
6981	0	2.0581	0	0	0	0	0	0.00232	0	0	0.08509	0	0	0	0.01391	0	0	0.01756	0	0	0	0	0.02918	0	0	0	0	0	0	0.00073	0	0	0	0.00038	0	0	0	0	0	0	0	0	0	0	0	0	0.93075	0	0
6982	0	18.83271	0	0	0	0.02015	0	0.10316	0.22952	0	0	0	0	0	0.01576	0	0.00082	0.07213	0	0	0	0	0.08752	0	0	0	0	0.25426	0.00477	0.00146	0	0	0	0.41984	0	0	0	0.01898	1.13766	0.02484	0	0	0.00557	0	0	0	0	0	1.3608
6983	0	1.05812	0	0	0	0.33589	0	0.00116	1.36593	0	0.17373	0	0	0	0	0	0.16346	0.00633	0	0.04423	0	0	1.01743	0	0	0	0	0.11725	0	0	0	0	0	1.05812	0	0	0	0	0	0	0	0	0	0	0	0	0	0	0.57409
6984	0	37.61533	0	0	0	0.06757	0	0.02667	0	3.45004	0	0	0	0	0	0	0.05147	0.00855	0	0.05529	0	0	0.02234	0	0	0	0	8.1362	0	0	0	0	0	0.01146	0	0	0	0	0	0.00175	0.34231	0	0	0	0	0	0	0.082	0.4032
6985	0	0.30426	0	0	0	0	0	0.00348	0	0	0	0	0	0	0.00093	0	0.2826	0.00171	0	0	0	0	0	0	0	0	0	0.76277	0	0	0	0	0.31058	0	0	0	0	0	0	0	0	0	0	0	0	0	0	0	0
6986	0	0.16365	0	0	0	0	0	0.00232	0	0	0	0	0	0	0	0	0.16346	0.01693	0	0	0	0	0.01748	0	0	0	0	0	0	0	0	0	0	0	0	0	0	0	0.34299	0	0	0	0	0	0	0	1.86149	0	0
6987	0	2.62249	0	0	0	0.01344	0	0.00581	0	0	0.17373	0	0	0	0	0	0.20444	0.01807	0	0	0	0	0.01263	0	0	0	0	0	0	0	0	0	0	0.34527	0	0	0	0.00949	0	0	0	0	0	0	0	0	0	0.03509	0
6988	0	0.17635	0	0	0	0.77254	0	0.00058	0.30354	0	0.52119	0	0	0	0.00463	0	0.41699	0.01995	0	0	0.39981	0	0.00971	0	0	0	0	0	0	0	0	0	0	0.40914	0	0	0	0.08789	3.98183	0	0.34231	0	0	0	0	0	0	0	0
6989	0	0.23514	0	0	0	0.17466	0	0.02783	0	0	0.49365	0	0	0	0	0	0.02573	0.03329	0	0	0	0	0.15073	0	0	0	0	0.47173	0	0.00658	0	0	0	0.35157	0	0	0	0	0	0	0	0	0	0	0	0	0	0.20698	0
6990	0	21.28132	0	0	0	0.12764	0	0.00987	0	0	0.17373	0	0	0	0	0	0.02573	0.07948	0	0	0	0	0.00389	0	0	0	0	0.11725	0	0.00584	0	0	0	2.57873	0	0	0	0.00949	0	0	0	0	0	0	0	0	0	0	0
6991	0.36941	0	0	0	0	2.01532	0	0.00987	0	0	1.48096	0	0	0	0.00833	0	0.17633	0.10626	0	0	0.58953	0	0.03788	0	0	0	0	0	0	0.01128	0	0.1982	0	0	0	0	0	0	0	0	0	0	0	0	0.00066	0	0	0	0.21627
6992	0	1.05482	0	0	0	0	0	0.00174	0	0	0	0	0	0.02273	0	0	0.23828	0.01311	0	0	0.01428	0	0.17978	0	0	0	0	0	0	0.02037	0	0	0	0.95939	0	0	0	0.04395	0	0	2.16109	0	0	0	0	0	1.014	0	1.93567
6993	0	9.81404	0	0	0	0.18628	0	0.0029	3.02605	0	0.89027	0	0	0	0.02778	0	1.53739	0.10234	0	0	0	0	0.26623	0.02723	0	0	0	0	0	0.43583	0	0	0	2.53719	0	0	0	0.24117	0	0	0	0	0	0	0	0	3.30759	0	1.00377
6994	0	5.18456	0	0	0	2.02704	0	0.00232	0	0	0	0	0	0	0	0	0	0.015	0	0	0	0	0.01554	0	0	0	0	0	0	0	0	0	0	80.01732	0	0	0	0	0	0.00087	0	0	0	0	0	0	0	0	0
6995	0	0.47027	0	0	0	0.02971	0	0.02613	0	0	0	0	0	0	0.00093	0	0.52088	0.08283	0	0	0	0	0.59595	0	0	0	0	18.63979	0.00509	0.00658	0	0	0	0.02102	0	0	0	0.30762	0	0.00525	2.16109	0	0	0	0.00066	0	0	0	0
6996	0	1.52839	0	0	0	0	0	0.01624	0.15177	0	0	0	0	0	0.00185	0	0.02738	0.0784	0	0	0	0	0.10211	0	0	0	0	0.11725	0	0	0	0.03398	0	0	0	0	0	0	0	0.09527	0	0	0	0	0	0	0	0	2.3625
6997	0	1.46961	0	0	0	0.16935	0	0.00232	0.74151	0	0.89027	0	0	0	0.01111	0	0	0.04253	0	0.39285	0	0	0.79743	0	0	0	0	0	0	0	0	0	0	0.06499	0	0	0	0	0	0	0	0	0	0	0	0	0.6205	0.02907	1.3608
6998	0	0.89751	0	0	0	0	0	0.01336	0	0	0	0	0	0	0.00185	0	0.11914	0.10946	0	0	0.40285	0	0.13512	0	0	0	0	0	0	0.00438	0	0	0	0.05732	0	0	0	0.08789	0	0	1.08055	0	0	0	0.00066	0	2.37406	0.05814	0
6999	0	21.16124	0	0	0	0	0	0.00174	0	0	0	0	0	0	0.01204	0	0	0.0963	0	0	0	0	0.13319	0	0	0	0	5.67826	0	0.04182	0	0	0	3.37885	0	0	0	0.24117	0	0	0	0	0	0	0.00066	0	0	0	0
7000	0	0.20574	0	0	0	0.01867	0	0.05796	0	0	0	0	0	0	0	0	0.02573	0.04338	0	0	0	0	0.08163	0	0	0	0	0	0	0	0	0	0	0.33725	0	0	0	0	0	0	0	0	0	0	0	0	0	0	0
7001	0	5.31878	0	0	0	0.00495	0	0.00929	0	0	0	0	0	0	0.0037	0	0.16346	0.02827	0	0	0	0	0.16037	0	0	0	0	0	0.00016	0.00219	0	0	0	0.11346	0	0	0	0	0	0.00175	0	0	0	0	0.00022	0	1.31982	0.33022	2.78037
7002	0	1.02872	0	0	0	0	0	0.00406	0	0	0	0	0	0	0.01854	0	0	0.0679	0	0	0	0	0.55925	0	0	0	0	0.2345	0	0.00146	0	0	0	0.02226	0	0	0	0	0	0	0	0	0	0	0	0	0	0	0.4032
7003	0	5.31878	0	0	0	0	0	0.00116	0	0	0	0	0	0	0.00093	0	0.01287	0.01026	0	0	0.00571	0	0.05832	0	0	0	0	0.11725	0	0	0	0	0	0.01911	0	0	0	0.04395	3.15195	0.00087	0	0	0	0	0	0	0.08215	0	0.7875
7004	0	17.18996	0	0	0	0.07538	0	0.01916	0	0	0	0	0	0	0	0	0.09089	0.02782	0	0.01327	0	0	0.173	0	0	0	0	0.76277	0	0.00365	0	0	0	0.18059	0	0	0	0	0	0	0	0	0	0	0	0	1.20389	0.082	5.73123
7005	0	0	0	0	0	0.01344	0	0.05447	0.00747	0	0	0	0	0	0.01391	0	0.02573	0.08552	0	0	0	0	0.19743	0	0	0	0	0	0	0.02329	0	0	0	0.00764	0	0	0	0.01898	1.13766	0	0.10901	0	0	0	0	0	0	0.00036	1.3608
7006	0	7.38371	0	0	0	0	0	0.00406	0	0	0	0	0	0	0.00648	0	0.47656	0.05576	0	0	0	0	0.0136	0	0	0	0	25.94518	0	0.01023	0	0	0	0	0	0	0	0	1.13766	0	0	0	0	0	0	0	2.535	0.082	0.7875
7007	0	0.0712	0	0	0	0.22352	0	0.0029	0	0	0	0	0	0	0	0	0.34299	0.01665	0	0	0	0	0.08266	0	0	0	0	0.47173	0	0.00658	0	0	0	0.53254	0	0	0	0.13184	0	0.01374	1.28198	0	0	0	0	0.52001	0	0.06416	0.8064
7008	0	0	0	0.1235	0	0	0	0.00348	0	0	0	0	0	0	0	0	0	0.26594	0	0	0	0	0.04764	0.00068	0	0	0	0	0	0.00438	0	0	0	6.20888	0	0	0	0	0	0	0	0	0	0	0	0	0	0.082	0
7009	0	0.23514	0	0	0	0	0	0.02957	0	0	0	0	0	0	0.00185	0	0.22303	0.0383	0	0	0	0	0.41788	0	0	0	0	9.43461	0.01004	0	0	0	0	0	0	0	0	0.13184	0	0.01199	0	0	0	0	0	0	0	0.08802	0.4032
7010	0	1.39107	0	0	0	0.02015	0	0.00348	0.74151	0	0	0	0	0	0	0	0.16346	0.14279	0	0	0	0	0.02623	0	0	0	0.00068	24.46311	0	0.00073	0	0	0	0	0	0	0	0	0	0.07144	0	0	0	0	0	0	0	0	0
7011	0	2.81284	0	0.06175	0	0	0	0.00348	0	0	0	0	0	0	0	0	0.29785	0.05205	0	0	0	0	0.00291	0	0	0	0.00068	0	0	0.00073	0	0	0	0.05923	0	0	0	0.13184	0	0.01199	0.68462	0	0	0	0.00022	0	0	0.02907	0
7012	0	0.12378	0	0	0	0	0	0.00523	0.60708	0	0	0	0	0	0	0	0.23828	0.04668	0	0	0	0	0.106	0	0	0	0	0	0	0.00146	0	0	0	0.00573	0	0	0	0.04395	0	0.00087	0	0	0	0	0	0	0	0.00638	0
7013	0	0.05878	0	0	0	0	0	0.0029	0.09181	0	0	0	0	0	0.00185	0	0.31072	0.03591	0	0	0	0	0.53011	0	0	0	0	1.88692	0	0.00219	0	0	0	0.20046	0	0	0	0	0	0	1.28198	0	0	0	0	0	0	0	2.9484
7014	0	0.23514	0	0	0	0.09445	0	0.02437	0.15177	0	0	0	0	0	0.01576	0	0.44606	0.03951	0	0	0	0.00066	0.30725	0	0	0	0	0.50851	0.00032	0	0	0	0	0.00267	0	0	0	0.08789	0	0.01374	0	0	0	0	0.00066	0	0.6205	0	0
7015	0	4.09137	0	0	0	0	0	0.00929	0.18361	0	0	0	0	0	0	0	0	0.04886	0	0	0	0	0.43477	0	0	0	0	0	0	0.00584	0	0	0	0.00764	0	0	0	0	0	0.00175	0	0	0	0	0	0	0	0	0
7016	0	10.62616	0	0.71048	0	0	0	0.00348	0.18361	0	0	0	0	0.12804	0.00556	0	0	0.13889	0	0	0	0	0	0	0	0	0	1.88692	0	0	0	0	0	0	0	0	0	0.25629	0.34299	0.007	0	0	0	0	0.00022	0	0	0	0
7017	0	4.46271	0	0	0	0	0	0.01626	0	0	0	0	0	0	0	0	0	0	0	0	0	0	0.03497	0	0	0	0	10.25872	0	0	0	0	0	0	0	0	0	0	0	0	0	0	0	0	0	0	0	0	0
7018	0	34.46438	0	0	0	0.45589	0	0.14439	0	0	0	0	0	0	0.00185	0	0	0.19101	0	0	0	0	0.03695	0	0	0	0.00068	0	0	0.0095	0	0	0	0	0	0	0	0	0	0	0	0	0	0	0	0	0	0	2.19633
7019	0	0	0	0	0	0	0	0.12776	0	0	0	0	0	0.4747	0.02315	0	0.16346	0.05911	0	0	0	0	1.16664	0	0	0	0.00068	0.47173	0.03148	0.00365	0	0.1982	0	0.02293	0	0	0	0	0	0	0	0	0	0	0	0	0	0	0
7020	0	0.00621	0	0	0	0	0	0.02032	0.00747	0	0	0	0	0	0.01854	0	0	0.07075	0	0	0	0	0.04857	0	0	0	0	0	0	0.00292	0	0	0	0.0898	0	0	0	0	0	0	1.08055	0	0	0	0	0	0	0	1.3608
7021	0	0.09316	0	0	0	0	0	0.00581	0.0459	0	0	0	0	0	0	0	0.29785	0.01209	0	0	0	0	0.06799	0	0	0	0	0	0	0	0	0	0	0	0	0	0	0	0	0	0	0	0	0	0	0	0	0	4.725
7022	0	0.32917	0	0	0	0	0	0.05856	0	0	0	0	0	0	0.00278	0	0	0.03153	0	0	0	0	0.00971	0	0	0	0.00068	0	0	0.00219	0	0	0	0.05732	0	0	0	0	0	0	1.08055	0	0	0	0	0	0	0.00602	0
7023	0	6.54619	0	0	0	0	0	0.10667	0	0	0	0	0	0	0.01391	0	0.02573	0.13502	0	0	0	0	0	0	0	0	0.00136	0	0	0.00219	0	0.56007	0	0.04968	0	0	0	0	0	0	0	0	0	0	0	0	0	0	3.2256
7024	0	10.677	0	0	0	0	0	0.00813	0.09181	0	0	0	0	0	0.00093	0	0.49038	0.03557	0	0	0	0	0	0.00476	0	0	0	0	0	0.00658	0	0	0	0	0	0	0	0.12059	0	0.05683	1.92296	0	0	0	0	0	0	0	0.7875
7025	0	3.08617	0	0	0	0.05864	0	0.03775	0.45531	0	0.30717	0	0	0	0.02876	0	0.05957	0.05335	0	0	0.11423	0	0.80208	0	0	0	0	0	0.01958	0	0	0	0	0.69841	0	0	0	0	0	0.00087	0	0	0	0	0.00044	0	0.17198	0.05814	1.3608
7026	0	0.19304	0	0	0	0	0	0	0	0	0	0	0	0	0	0	0	0.01351	0	0.02212	0	0	0.56894	0	0	0	0	21.17978	0	0	0	0	0	1.06653	0	0	0	0	0	0	0	0	0	0	0	0	5.69467	0	0
7027	0	6.84152	0	0	0	0	0	0.01508	0	0	0	0	0	0	0	0	0	0.01197	0	0	0	0	0.14096	0	0	0	0	0	0	0.00219	0	0	0	11.06628	0	0	0	0	0	0	0	0	0.00557	0	0	0	3.5981	0.17791	0
7028	0	0	0	0	0	0	0	0.07659	0.45531	0	0	0	0	0	0	0	0.02573	0.0378	0	0	0	0	0.10209	0	0	0	0	1.75872	0	0.00731	0	0	0	0	0	0	0	0	0	0	0	0	0	0	0	0	0.73934	0	0
7029	0	2.64529	0	0	0	0	0	0.03484	2.22452	0	0	0	0	0	0	0	0.32692	0.02137	0	0	0.15707	0	0.36471	0	0	0	0	5.37497	0.01432	0.01055	0	0	0	0.05159	0	0	0	0.12059	0.58539	0	0.65439	0	0	0	0.00866	0	9.65232	0.25805	7.86949
7030	0	5.72792	0	0	0	0.50676	0	0.01394	0.19767	0	0	0	0	0	0.01391	2.72825	0.16346	0.03334	0	0	0	0	0.18768	0	0	0	0	0.50851	0	0	0	0	0	0.0172	0	0	0	0	0	0.00087	0	0	0	0	0	0	1.13645	0.17827	0
7031	0	40.91368	0	0	0	0.01693	0	0.00523	0.13771	0	0	0	0	0	0.0037	0	0	0.00427	0	0.11058	0	0	0.54222	0	0	0	0	0	0	0	0	0	0	3.09272	0	0	0	0	0	0.00087	0	0	0	0	0	0	0.1643	0	0.13102
7032	0	2.20441	0	0	0	0.12667	0	0.00116	0	0	0.92151	0	0	0	0.08348	0	0	0.03061	0	0	0	0	0.61281	0	0	0	0	0	0	0	0	0	0	0.0798	0	0	0	0	0	0	0	0	0	0	0.00044	0	0.81725	0	1.73014
7033	0	2.37535	0	0	0	0.0928	0	0.00465	0.09181	0	0.49365	0	0	0	0	0	0.00329	0.01368	0	0	0	0	0.44549	0	0	0	0	0	0	0.00146	0	0	0	0.1327	0	0	0	0	0	0	0	0	0	0	0	0	1.86149	0.02907	0.21627
7034	0	0	0	0	0	0.17592	0	0.00348	0	0	0	0	0	0	0	0	0.35742	0.01408	0	0	0	0	0.23825	0	0	0	0	0.2345	0	0	0	0	0	0.0172	0	0	0	0	0	0	0	0	0	0	0	0	0.31025	0	0
7035	0	2.83057	0	0	0	0	0	0.01159	0	0	0	0	0	0	0	0	0.05957	0.03164	0	0	0	0	0.31513	0	0	0	0	1.97477	0	0	0	0	0	0	0	0	0	0.04395	5.47534	0	0	0	0	0	0	0	0	0	0
7036	0	1.26386	0	0	0	0	0	0.02323	0	0	0.49365	0	0	0	0.0473	0	0.22385	0.05632	0	0	0	0	0.07868	0	0	0	0	0.25426	0.00526	0	0	0	0	0.17686	0	0	0	0.04395	0	0.0035	0	0	0	0	0.00066	0	0.93353	0.00638	1.575
7037	0	19.91575	0	0	0	0	0	0	2.73963	0	0	0	0	0	0	0	1.04224	0.09134	0	0	0.51984	0	0.55445	0	0	0	0	0	0.10907	0	0	0	0	0.72996	0	0	0	0	4.64679	0	0	0	0	0	0	0	0	0	0
7038	0	1.07618	0	0	0	0	0	0.00116	0.28948	0	0.34746	0	0	0	0.05565	0	0.05957	0.04646	0	0	0.22846	0	0.49114	0	0	0	0	0	0.00016	0	0	0	0	0.00764	0	0	0	0	0	0	0	0	0	0	0.00044	0	0	0	0
7039	0	2.27587	0	0	0	0.14107	0	0.00174	1.51303	0	0	0	0	0	0	0	0.34741	0.04898	0	0	0.27991	0	0.30932	0	0	0	0	16.51057	0	0.00438	0	0	0	12.27753	0	0	0	0	0.58539	0	0	0	0	0	0	0	0	0.082	0
7040	0	16.83552	0	0	0	0	0	0.00406	0	0	0	0	0	0	0	0	0	0.02702	0	0	0	0	0	0	0	0	0	14.20439	0	0.00982	0	0	0	2.27549	0	0	0	0	2.32339	0	4.13586	0	0	0	0	0	0	0	0
7041	0	2.78213	0	0	0	0.02687	0	0.00697	0.45531	0	0	0	0	0	0.01576	0	0.11914	0.05871	0	0	0	0	0.0924	0	0	0	0	0.50851	0	0	0	0	0	0.62009	0	0	0	0.09738	0	0	0	0	0	0	0.00088	0	0.31025	0.11709	0
7042	0	22.98696	0	0	0	0	0	0.00232	6.42285	0	0	0	0	0	0	0	0.17871	0.05832	0	0	0	0	0	0	0	0	0	0.78913	0	0.00219	0	0	0	2.95677	0	0	0	0.08789	2.32339	0	0	0	0	0	0	0	0	0	6.4827
7043	0	4.07475	0	0	0	0.00165	0	0.00116	0	0	0.52119	0	0	0	0.00093	0	0	0.00142	0	0	0	0	0.96394	0	0	0	0	1.32925	0	0	0	0	0	0.00382	0	0	0	0	4.16393	0	0	0	0	0	0	0	2.25499	0.02907	0
7044	0	1.47289	0.04277	0	0	0	0	0.02318	0.30354	0	0	0	0	0.26532	0	0	0.20444	0.00889	0	0	0.28558	0	2.08156	0	0	0	0	2.01298	0	0	0	0	0	0.10271	0	0	0	0	3.15195	0	0	0	0	0	0	0	2.1415	0.16401	5.86687
7045	0	0.92358	0	0	0	0	0	0.01336	0.30354	0	0	0	0	0	0.0037	0	0.11914	0.04008	0	0	0.01428	0	0.03205	0	0	0	0	0.37151	0	0	0	0	0	0.56614	0	0	0	0.04395	0	0.01199	0	0	0	0	0.00044	0	0	0.16401	6.91425
7046	0	0.65462	0	0	0	0.00837	0	0.01568	0.18361	0	0	0	0	0	0	0	0.03726	0.05747	0	0	0	0	0.18768	0	0	0	0	1.96161	0.00955	0.00219	0	0	0	0.00573	0	0	0	0	0	0	0	0	0	0	0	0	0	0.02907	0
7047	0	0	0	0	0	0	0	0.02434	0	0	0	0	0	0	0	0	0.22303	0.03186	0	0	0.00228	0	0.87596	0	0	0	0	0.11725	0.00493	0.02947	0	0	0	0.04395	0	0	0	0	0	0	0	0	0	0	0.00175	0	0	0	2.65781
7048	0	2.05838	0	0	0	0	0	0.00465	0	0	0	0	0	0	0.00093	0	0	0.06264	0	0	0	0	0.14591	0	0	0	0	11.49033	0	0.02947	0	0	0	0.06948	0	0	0	0	0	0	0	0	0	0	0	0	0	0	11.94086
7049	0	0.23514	0	0	0	0.01344	0	0.01103	0.15177	0	0	0	0	0	0	0	0.65384	0.05689	0	0	0.01428	0	0.59022	0	0	0	0	1.45197	0.00032	0	0	0	0	0.02675	0	0	0	0	1.65844	0.03596	0	0	0	0	0.00044	0	0.1643	0.082	1.9971
7050	0	4.1732	0	0	0	0.03378	0	0.01278	0.74151	1.9233	0	0	0	0	0	0	0	0.0252	0	0.11058	0	0	0.04857	0	0	0	0	2.35865	0	0.00438	0	0	0	0.42354	0	0	0	0	0	0	0	0	0	0	0	0	0	0.02907	4.3407
7051	0	5.32712	0	0	0	0.0928	0	0.00348	0.75651	0	0.49365	0	0	0	0	0	0	0.16773	0	0	0	0	0.64871	0	0	0	0	6.31306	0	0	0	0	0	0	0	0	0	0	0	0.00087	0	0	0	0	0.00132	0	0	0.17791	0.21627
7052	0	6.54619	0	0	0	0	0	0.04355	0.52252	0	0	0	0	0	0.13818	0	0	0.03523	0.00196	0	0	0	0.01748	0	0	0	0	0	0.00016	0	0	0	0	0	0	0	0	0	0	0	0	0	0	0	0.00044	0	1.82682	0.33022	3.2256
7053	0	3.41553	0	0	0	0.36376	0	0.00174	9.20838	0	0	0.21656	0	0	0	0	0.65384	0.03113	0	0	1.48411	0	0.0768	0	0	0	0	0.78913	0	0	0	0	0	2.39473	0	0	0	0	0	0	0	0	0	0	0.00132	0	4.77418	0	0.21627
7054	0	11.42717	0	0	0	0.17592	0	0.08351	0.91062	3.45004	0.49365	0	0	0	0.00185	0	0	0.03267	0	0	0	0	0	0	0	0	0	0	0	0	0	0	0	0	0	0	0	0.00061	0	0	0	0	0	0	0	0	0	0.03509	6.11307
7152	0	0.598016661	0	0	0	0	0	0.003484246	0.91378115	31.81449136	0	0	0	0	0	0	2.305609375	0.006641674	0	0	0	0	0	0	0	0	0	0	0.004772647	0	0	0	0	0	0	0	0	0	0	0	2.161092818	0	0	0	0	0	0	0.259917515	0
7153	0	0.88793183	0	0	0	0	0	0.002322831	0	0	0	0	0	0	0	0	0	0.017732876	0	0	0	0	0	0	0	0	0	0	0	0	0	0	0	0	0	0	0	0	0	0	0	0	0	0	0	0	0	0.00602177	8.3766375
7154	0	0.279074442	0	0	0	0	0	0.004645662	1.2285224	17.7357309	0	0	0	0	0.039491748	0	0.012867188	0.023748223	0	0	0	0	0	0	0	0	0	0	0.004772647	0	0	0.101953125	0	0	0	0	0	0	1.658436967	0	0	0	0	0	0	0	0	0.00602177	2.6578125
7155	0	27.74786969	0	0	0	0	0	0.002903538	0.233522866	0	0.453214038	0.243458246	0	0.474696645	0	0	0	0.068987287	0	0	0	0	0	0	0	0	0	0	0	0	0	0	0	0.026749261	0	0	0	0	5.379496967	0	0	0	0	0	0	0	0	0.117453197	0
7156	0	1.167585817	0	0	0	0	0	0.001161415	0.802097296	17.7357309	0	0	0	0	0	0	0	0.002818474	0	0	0	0	0	0	0	0	0	1.058073137	0.004772647	0	0	0	0	0	0	0	0	0	4.163925273	0	1.080546409	0	0	0	0	0	1.241967249	0.082002791	0
7157	0	5.961509863	0	0	0	0	0	0.003484246	0.124803241	0	0	0	0	0	0	0	0.837796875	0.001565819	0	0	0	0	0	0	0	0	0	5.290365684	0.009869034	0	0	0	9.636825745	5.398291839	0	0	0	0	5.47534595	0	1.281976412	0	0	0	0	0	2.667070716	0.552598738	0.7875
7158	0	21.95756854	0.117370313	0	0	0.455870739	0	0	0	0	0	0	0	0	0	0	0.347414063	0.022182404	0	0	0	0	0	0	0	0	0	1.179995861	0	0	0	0	0	0.017389253	0	0	0	0	0	0.011986413	1.080546409	0	0	0	0	0	0	0	4.2328125
7159	0	7.153811835	0	0	0	0	0	0	0	0	0	0	0	0	0	0	0.347414063	0.00789433	0	0	0	0	0	0	0	0	0	0	0	0	0	0	0	0.053498522	0	0	0	0	2.001428616	0	0	0	0	0	0	0	2.895885564	0	0
7160	0	31.38462026	0	0	0	2.057323433	0	0	0.335051564	0	0	0	0	0	0	0	1.839054688	0.017980806	0	0	0	0	0.197299658	0	0	0	0	0	0	0	0	0	0	0.124215327	0	0	0	0	0	0	0	0	0	0	0	0	0.972102209	0.029071138	1.764
7161	0	43.77992817	0	0	0	7.18259826	0	0	0.111683855	0	0.156016636	0	0	0	0	0	0.65384375	0.001565819	0	0	0	0	0	0	0	0	0	0.352691046	0	0	0	0	0	23.79102141	0	0	0	0	1.137655833	0	0.640988206	0	0	0	0	0	0	0	2.1483
7162	0	8.028694428	0	0	0	0.005599785	0	0	0	0	0	0	0	0	0	0	0	0.017732876	0	0	0	0	0	0	0	0	0	0	0	0	0	0	0	0	0	0	0	0	0	0	0	0	0	0	0	0	0	0.029071138	0.7875
7163	0	6.274390213	0	0	0	0	0	0	0	24.07202616	0	0	0	0	0.015796699	0	1.185210938	0.026318767	0	0	0	0	0	0	0	0	0	0	0	0	0	0	0	0	0	0	0	0	0	0	0	0	0	0	0	0	8.763132597	0	0
7164	0	0.578082773	0	0	0	0.005599785	0	0.000580708	0	0	0	0	0	1.540886117	0	0	0.119140625	0	0	0	0	0	0.071027877	0	0	0	0	0	0	0	0	0	0	0	0	0	0	0	0	0	0	0	0	0	0	0	2.274677552	0.029071138	0
7165	0	1.462189985	0	0	0	0	0	0	0	0	0	0	0	0.474696645	0.001051232	0	0	0.006641674	0	0	0	0	0	0	0	0	0	0	0	0	0	0	0	0	0	0	0	0.12005	0	0	0	0	0	0	0	0	0	0	2.6578125
7166	0	169.4029414	0	0	0	0	0	0	0	5.65442319	0	0	0	0	0.00788424	0	0	0.169499665	0	0	0	0	0.084173714	0	0	0	0	0	0	0	0	0	0	249.7812619	0	0	0	0	0	0	1.080546409	0	0	0	0	0	0.445577561	0.330224075	0
7167	0	0.093405304	0	0	0	0	0	0.001161415	0.223367709	0	0	0	0	0	0.001576848	0	0.520882813	0.046622188	0	0	0	0	0.055243904	0	0	0	0	0	0	0	0	0	0	0	0	0	0	0	0	0	1.281976412	0	0	0	0	0	0	0	0
7168	0	8.942264794	0	0	0	0	0	0	0	0	0	0	0	0	0	0	0	0.000939491	0	0	0	0	0.031567945	0	0	0	0	17.69993792	0	0	0.001310793	0	0	0	0	0	0.004714329	0	0	0	0	0	0	0	0	0	0	0	0
7169	0	0.238460395	0	0	0	0	0	0	0	0	0	0	0	0	0.024746281	0	1.839054688	0.01064757	0	0	0	0	0	0	0	0	0	0	0	0	0	0	0	0.074529196	0	0	0	0	5.379496967	0	2.161092818	0	0	0	0	0	3.444792982	0.029071138	0
7170	0	0.897024992	0	0	0	0	0	0.004064954	0.30656987	0	0	0	0	0	0	0	0.536132813	0.024687714	0	0	0	0	0.002626925	0	0	0	0	0	0	0.005113979	0	0	0	0	0	0	0	0	0	0	2.161092818	0	0	0	0	0	0	0	0.5740875
7171	0	0.897024992	0	0	0	0	0	0.020905477	0	0	0	0	0	0	0.001051232	0	0.163460938	0.037971063	0	0	0	0	0	0	0	0	0	0	0	0.012014131	0	0	0	0	0	0	0	0	0	0	0	0	0	0	0	0	0	0	0
7172	0	0.398677774	0	0	0	0	0	0	0	0	0	0	0	0	0.044747907	0	0.326921875	0.058587647	0	0	0	0	0.331441004	0	0	0	0	0.175322204	0	0	0	0.007340625	0	0.987660329	0	0	0	0	4.749315787	0	1.281976412	0	0	0	0	0	3.422410212	0	0.7875
7173	0	49.46471103	0	0	0	1.259558875	0	0.002903538	0	31.81449136	0	0.36518737	0	0.474696645	0.056865295	0	1.219046875	0.120306933	0	0	0	0	0.573454444	0	0	0	0	0	0	0	0	0	0	16.40368564	0	0	0	0	0	0	1.281976412	0	0	0	0	0	0	0	1.7301375
7174	0	1.053304612	0	0	0	0	0	0	1.456458385	0	0	0	0	0	0.001051232	0	1.081320313	0.001565819	0	0	0	0	0.010507701	0	0	0	0	0.589997931	0	0	0	0	0	0.006592899	0	0	0	0	0	0	0.640988206	0	0	0	0	0	0	0.006379268	0
7175	0	0.080031303	0	0	0	0	0	0.000580708	0	0	0	0	0.011517188	0	0.015796699	0	0.025734375	0.000313164	0	0	0	0	0	0	0	0	0	0	0	0.009822426	0	0	0	0.169122572	0	0	0	0	5.379496967	0	0	0	0	0	0	0	0	0	3.2256
7176	0	2.990083307	0	0	0	0	0	0	0	0	0	0	0	0	0	0	0	0.002818474	0	0	0	0	0.000525385	0	0	0	0	0	0	0	0	0	0	0.17788126	0	0	0	0.2401	0.928382163	0	0	0	0	0	0	0	1.053049296	0	0
7177	0	0.476920789	0	0.123503826	0	0	0	0.002903538	0	0	0	0	0	0	0	0	0.772984375	0.01804604	0	0	0	0	0	0	0	0	0	0	0	0	0	0	0	0.389417112	0	0	0	0	0	0	0.684618428	0	0	0	0	0	10.83712585	0	0
7178	0	0.059801666	0	0	0	0	0	0	0	31.81449136	0	0	0	0	0.01576848	0	1.874796875	0.001565819	0	0	0	0	0	0	0	0	0	14.74994827	0	0	0	0	0	0.201608283	0	0	0.004714329	0	5.379496967	0	0	0	0	0	0	0	0	0	0
7179	0	13.87393485	0	0	0	0	0	0.001161415	0	0	0	0	0	0	0	0	0	0.000939491	0	0	0	0	0.244651576	0	0	0	0	6.489977237	0	0.019644851	0	0	0	12.51418549	0	0	0	0	22.38717259	0	0	0	0	0	0	0	2.63262324	0	0
7180	0	0.277478697	0	0	0	0	0	0.002903538	0	0	0	0	0	0	0	0	0.189195313	0.019233461	0	0	0	0	0.030997718	0	0	0	0	0	0	0.001461137	0	0	0	0	0	0	0	0	0	0	0.640988206	0	0	0	0	0	0	0.082002791	0.4032
7181	0	1.00796424	0	0	0	0	0	0	0	0	0	0	0	0	0.566024865	0	0.728664063	0.043738479	0	0	0	0	1.588904963	0	0	0	0	0	0	0	0	0	0	2.197592486	0	0	0	0	0	0	0	0	0	0	0	0	0	0.082002791	0
7182	0	0.221982958	0	0	0	0.005599785	0	0	0	0	0	0	0	0.474696645	0	0	0.05146875	0.007581166	0	0	0	0	0	0	0	0	0	0	0	0	0	0	0	0.011081837	0	0	0	0	4.163925273	0	0	0	0	0	0	0	0	0.058142276	6.3
[truncated: 84 more columns]
