# Supplementary material for: Conventional and technical diving surveys reveal elevated biomass and differing fish community composition from shallow and upper mesophotic zones of a remote United States coral reef
Source: PLoS One. 2017 Nov 21;12(11):e0188598. doi: 10.1371/journal.pone.0188598 (PMC5697833; doi:10.1371/journal.pone.0188598)
Supplement: S3 Data — (CSV) [file pone.0188598.s004.csv]

unique site identifier	% cover	% cover	% cover	% cover	% cover	% cover	% cover	% cover	cm	range from 0-1
survey_index	HARD	RUBBLE	SAND	ALGAE	HARD CORALS	HYDROCORALS	SOFT CORALS	SPONGES	max_ht	rugosity	year	reef complexity	depth stratum	depth_m
5925	73.5	25	1.5	91.175	4.725	0	0	4.1	70	0.0108695	2010	LOW	shallow	32.19814241
5927	75.25	24.75	0	93.3	3.325	0.45	0.4	2.025	17	0.0154544	2010	LOW	shallow	32.89473684
5928	100	0	0	91.975	2.65	2.625	0	2.75	20	0.0264719	2010	LOW	shallow	33.28173375
5929	100	0	0	41.075	4.3	4	0	3.125	20	0.0251439	2010	LOW	shallow	28.94736842
5930	72.5	27.5	0	70.425	25.075	3.25	0	1.25	70	0.0127011	2010	LOW	shallow	30.10835913
5931	23.33333333	76.66666667	0	85.96666667	12.2	0	0	1.5	12	0.0192815	2010	LOW	shallow	31.88854489
6352	100	0	0		76.125	0	0	0.125	100	0.0353642	2011	LOW	shallow	29.56656347
6378	96.25	1.25	2.5	87.45	10.55	0.5	0	1.5	70	0.0342314	2011	LOW	shallow	28.48297214
6382	69.25	30.75	0		7.75	5.6875	0	5.8875	40	0.0251439	2011	LOW	shallow	29.10216718
6383	100	0	0	49.125	20.875	5.875	0	6.125	10	0.01943	2011	LOW	shallow	31.96594427
6387	66.75	33.25	0	69.525	24.725	0.725	0.875	1.9	11	0.0210796	2011	LOW	shallow	31.57894737
6404	100	0	0	27.375	67.75	0	0	0.025	70	0.0196454	2011	LOW	shallow	32.81733746
6407	93.75	6.25	0	59.775	35.2	3.75	0	0.975	40	0.0291039	2011	LOW	shallow	29.0247678
6412	69.25	30.75	0	74.1	25.65	0	0	0.25	70	0.0352959	2011	LOW	shallow	26.47058824
6421	100	0	0	26.5	66.125	0	0	7.375	25	0.018728	2011	LOW	shallow	30.18575851
6422	87.5	12.5	0		67.5	0	0	1.125	20	0.0238997	2011	LOW	shallow	30.26315789
7009	100	0	0	37.1	60.525	2.125	0	0.125	100	0.0505015	2012	LOW	shallow	21.59442724
7018	92	8	0	15	84.75	0	0	0.25		0.01943	2012	LOW	shallow	30.6501548
7019	97.5	2.5	0	51.5	46.25	0	0	2.25		0.0320629	2012	LOW	shallow	28.6377709
7021	50	50	0	52.875	43.375	0	0	2.25	30	0.0352959	2012	LOW	shallow	28.79256966
7022	100	0	0	63.75	35.125	0	0	0	5	0.0239159	2012	LOW	shallow	30.6501548
7023	92	8	0	73.725	24.75	0.1	0	0.675	40	0.0142003	2012	LOW	shallow	30.26315789
7024	100	0	0	72.5	23.625	1.875	0	2	40	0.0219442	2012	LOW	shallow	31.50154799
7052	100	0	0	70.5	22.5	2.75	0	4.25		0.0220345	2012	LOW	shallow	30.34055728
7054	100	0	0	81.6	14.125	2.125	0	0.9	40	0.0192626	2012	LOW	shallow	28.48297214
7012	100	0	0	23.8	73.275	0.425	0	0	200	0.0439767	2012	HIGH	shallow	23.52941176
7028	100	0	0	83.65	14.325	0.425	0	1.6	80	0.056629	2012	HIGH	shallow	25.92879257
5887	100	0	0	27.175	70.95	0	0	0.625	90	0.0375464	2010	HIGH	shallow	30.80495356
5888	93.75	0.75	5.5	25.725	72.85	0.475	0	0.725	75	0.0487868	2010	HIGH	shallow	29.17956656
5889	97.5	0	2.5	18.75	78	2.5	0	0.75	140	0.0562305	2010	HIGH	shallow	30.88235294
5890	99.5	0	0.5	14.25	69.25	0.25	0	0	100	0.0410619	2010	HIGH	shallow	28.48297214
5891	100	0	0	18.825	76.4	0.525	0	0	160	0.0405965	2010	HIGH	shallow	29.64396285
5892	99.25	0	0.75	40.225	58.8	0.55	0	0.425	150	0.0682752	2010	HIGH	shallow	26.625387
5893	94.75	1.25	4	14.1	85.9	0	0	0	90	0.0297976	2010	HIGH	shallow	25.3869969
5894	95.75	1	3.25	5.8	79.05	0.825	0	0	70	0.0402126	2010	HIGH	shallow	26.54798762
5895	98.75	0	1.25	48.1	48.925	0.475	0	0.5	80	0.0414459	2010	HIGH	shallow	25.23219814
5896	100	0	0	13.25	86.375	0	0	0	160	0.0473701	2010	HIGH	shallow	25.46439628
5897	100	0	0	30	68.25	1	0	0.75	160	0.0389288	2010	HIGH	shallow	26.31578947
5898	100	0	0	33.0625	56.0125	0.75	0	0.05	150	0.048338	2010	HIGH	shallow	27.70897833
5899	100	0	0	21.525	77.075	0.9	0	0	110	0.0499081	2010	HIGH	shallow	23.91640867
5900	100	0	0	46.475	48.35	0.25	0	0.075	110	0.0461343	2010	HIGH	shallow	24.69040248
5901	100	0	0	29.75	57.75	0	0	0	120	0.0425299	2010	HIGH	shallow	24.6130031
5902	100	0	0	17.5	82.25	0.25	0	0	120	0.045634	2010	HIGH	shallow	25.61919505
5903	100	0	0	7.375	69.5	1.75	0	0	140	0.0526374	2010	HIGH	shallow	22.44582043
5904	100	0	0	24.525	55	0	0	0.3	220	0.065013	2010	HIGH	shallow	22.44582043
5905	96.5	0	3.5	22.85	75.275	1	0	0.125	170	0.0690312	2010	HIGH	shallow	21.43962848
5906	73.75	2	24.25	23.25	49.575	0	0	0	200	0.0713918	2010	HIGH	shallow	21.25902993
5907	100	0	0	36.875	62.45	0	0	0.675	300	0.0588415	2010	HIGH	shallow	20.82043344
5908	100	0	0	47.425	50.1	1.525	0	0.75	150	0.0682244	2010	HIGH	shallow	20.89783282
5909	99.25	0	0.75	37.725	59.9	1	0	0.625	100	0.0621998	2010	HIGH	shallow	25.07739938
5910	98.75	0	1.25	37.5	36	1.25	0	2.75	200	0.0707258	2010	HIGH	shallow	22.91021672
5911	99	0	1	21.8	77.95	0	0	0.25	100	0.0740595	2010	HIGH	shallow	20.04643963
5912	97.5	0.75	1.75	47.05	42.475	0.1	0	0.125	170	0.0694593	2010	HIGH	shallow	20.66563467
5913	100	0	0	31.875	36.375	0	0	0.75	160	0.0647308	2010	HIGH	shallow	22.44582043
5914	100	0	0	27.7	71.25	0	0	0.55	200	0.0763103	2010	HIGH	shallow	19.81424149
5915	100	0	0	53.8	45.475	0	0	0.725	200	0.0752912	2010	HIGH	shallow	20.12383901
5916	100	0	0	17	73.25	0	0	1.25	170	0.0757731	2010	HIGH	shallow	20.66563467
5917	68	32	0	25.825	33.925	0	0	0	150	0.0553711	2010	HIGH	shallow	22.21362229
5918	99	1	0	36.825	51.775	0	0	2.15	350	0.0526748	2010	HIGH	shallow	19.50464396
5919	98	0.25	1.75	51.05	44.75	0.75	0	1.2	120	0.0660124	2010	HIGH	shallow	19.3498452
5920	100	0	0	69.2	27.925	1.875	0	1	100	0.0633377	2010	HIGH	shallow	21.67182663
5921	100	0	0	30.625	57.125	0.25	0	0.75	120	0.0678375	2010	HIGH	shallow	21.3622291
5922	100	0	0	29.675	70.2	0	0	0.125	150	0.0462336	2010	HIGH	shallow	19.27244582
5923	99	0	1	38.775	58.025	0.075	0	3	200	0.0340394	2010	HIGH	shallow	25.92879257
5924	96.5	0	3.5	59.625	33.75	6.25	0	0.375	100	0.0600359	2010	HIGH	shallow	27.94117647
5926	67.5	32.5	0	56.75	38.125	4.625	0	0.5	140	0.0235952	2010	HIGH	shallow	30.49535604
5932	100	0	0	37.325	60.8	0	0	0.875	75	0.042052	2010	HIGH	shallow	29.17956656
5933	100	0	0	21.35	76.15	0.5	0	1.25	110	0.053325	2010	HIGH	shallow	29.10216718
5934	100	0	0	37.125	55.85	1.375	0	5.65	50	0.0175056	2010	HIGH	shallow	30.10835913
5935	83.25	2.75	14	8.95	68.4	0	0	0.05	200	0.0310802	2010	HIGH	shallow	29.33436533
5936	99.25	0.25	0.5	27.125	62.75	0.1	0	2.025	160	0.0470773	2010	HIGH	shallow	25.07739938
5937	98.25	0.25	1.5	48.0375	51.4125	0	0	0.3	60	0.0436734	2010	HIGH	shallow	27.16718266
5938	100	0	0	57.625	35.75	5	0	1.5	30	0.020002	2010	HIGH	shallow	25.07739938
5939	100	0	0	61.15	37.35	0	0	1.5	150	0.0616584	2010	HIGH	shallow	26.625387
5940	100	0	0	26	72.625	0.125	0	1.25	200	0.0421594	2010	HIGH	shallow	29.25696594
5941	89.5	6.25	4.25	57.45	26.75	0	0	1.55	100	0.0640387	2010	HIGH	shallow	22.6006192
5942	95	3.75	0	59.375	32.625	0	0	1.75	160	0.0689657	2010	HIGH	shallow	23.76160991
5943	100	0	0	38.6875	28.6375	0	0	0.175	250	0.0610262	2010	HIGH	shallow	25.69659443
5944	73.75	1.25	25	12.75	59.5	0.75	0	0	170	0.0521256	2010	HIGH	shallow	24.76780186
5945	100	0	0	77.1	20.9	0.75	0	1	80	0.0427699	2010	HIGH	shallow	22.6006192
5946	98.5	0	1.5	36.7125	21.7875	0.5	0	0.875	200	0.054494	2010	HIGH	shallow	25
5947	85	15	0	19.8875	53.0625	0.3	0	0	80	0.0613399	2010	HIGH	shallow	29.56656347
5948	100	0	0	14.7	63.1	0	0	0.25	150	0.0623454	2010	HIGH	shallow	22.13622291
5949	100	0	0	26.875	59.125	0.75	0	13.25	140	0.0506758	2010	HIGH	shallow	22.29102167
5950	100	0	0	55	32.05	0	0	4.45	170	0.0587809	2010	HIGH	shallow	27.16718266
5951	100	0	0	64.775	34.675	0	0	0.55	100	0.0766223	2010	HIGH	shallow	22.67801858
5952	100	0	0	63.85	33.65	1.5	0	1	100	0.0715216	2010	HIGH	shallow	21.43962848
5953	99.25	0	0.75	26.575	70.95	0	0	2.475	200	0.0744088	2010	HIGH	shallow	20.89783282
5954	100	0	0	52.525	44.225	0.5	0	2	180	0.0776359	2010	HIGH	shallow	21.90402477
5955	100	0	0	29.1	69.775	0	0	0.625	150	0.0450733	2010	HIGH	shallow	25.07739938
5956	100	0	0	40	56.45	2.5	0	1.05	100	0.0405016	2010	HIGH	shallow	28.71517028
5957	100	0	0	15.75	68.55	2.75	0	0	40	0.0419354	2010	HIGH	shallow	29.0247678
5958	99.5	0.25	0.25	33.45	65.35	0.875	0	0.2	200	0.0617969	2010	HIGH	shallow	22.21362229
5959	100	0	0	34.0375	20.0375	5.375	0	0.55	120	0.0174224	2010	HIGH	shallow	30.34055728
5960	100	0	0	26.125	60.25	1.25	0	0.625	150	0.0342314	2010	HIGH	shallow	27.3993808
5961	93.75	3.75	2.5	42.125	38.25	3.75	0	5.5	140	0.0341976	2010	HIGH	shallow	30.57275542
6349	83.25	0	16.75	45.875	37.75	5.75	0	0.95	120	0.0302982	2011	HIGH	shallow	28.94736842
6350	95.5	1.5	3	60.9	34.35	2.5	0	2	110	0.0368849	2011	HIGH	shallow	28.01857585
6351	100	0	0	19.95	77.625	2.25	0	0.05	50	0.0398301	2011	HIGH	shallow	28.94736842
6353	100	0	0	49.875	22.3125	0.375	0	0.875	60	0.0453515	2011	HIGH	shallow	29.48916409
6354	99.5	0	0.5	54.925	38.05	1.25	0	3.15	150	0.0324647	2011	HIGH	shallow	26.39318885
6355	100	0	0	23.375	74.325	2.3	0	0	70	0.0369669	2011	HIGH	shallow	30.41795666
6356	90.25	7.5	2.25	17.125	29.1875	2.25	0	6.25	200	0.0534263	2011	HIGH	shallow	26.31578947
6357	100	0	0		64.75	0.125	0	0.375	20	0.0470773	2011	HIGH	shallow	28.71517028
6358	100	0	0	38.325	60.625	0.5	0	0.55	120	0.0383795	2011	HIGH	shallow	24.92260062
6359	97.5	2.5	0	27.25	69.75	0	0	1.75	300	0.0463618	2011	HIGH	shallow	24.07120743
6360	99	0	1	58.575	35.575	0.5	0	0.475	70	0.0715216	2011	HIGH	shallow	22.05882353
6361	100	0	0	31	50.5875	0	0	0.125	160	0.052029	2011	HIGH	shallow	25.54179567
6362	100	0	0	29.2	69.55	0	0	1	290	0.0579349	2011	HIGH	shallow	25.15479876
6363	100	0	0	18.875	60.25	0	0	0	40	0.0737008	2011	HIGH	shallow	28.71517028
6364	100	0	0		83	0	0	0	50	0.0529762	2011	HIGH	shallow	25.3869969
6365	100	0	0		88.625	0.25	0	0.25	100	0.0324581	2011	HIGH	shallow	30.10835913
6366	100	0	0	18.025	77.425	0	0	0.05	80	0.0776359	2011	HIGH	shallow	21.20743034
6367	100	0	0		28.8125	0	0	1.625	80	0.0699372	2011	HIGH	shallow	21.82662539
6368	98.75	0	1.25	48.325	51.675	0	0	0	150	0.041257	2011	HIGH	shallow	22.83281734
6369	96	0.5	3.5	17.125	42.3125	0.125	0	0.0625	150	0.0714117	2011	HIGH	shallow	22.9876161
6370	100	0	0		70.5	0	0	0.0625	30	0.0521256	2011	HIGH	shallow	22.9876161
6371	100	0	0	62.3	34.75	2.25	0	0.7	80	0.053219	2011	HIGH	shallow	23.374613
6372	100	0	0		34.25	0	0	0.25	50	0.0595968	2011	HIGH	shallow	22.44582043
6373	97	0.5	2.5	33.25	48.75	0.25	0	14.5	210	0.0563997	2011	HIGH	shallow	22.52321981
6374	97	0.75	2.25	33.075	57.075	0	0	0.35	200	0.0496831	2011	HIGH	shallow	23.52941176
6375	100	0	0	11.8	75.275	0	0	0.425	200	0.0686733	2011	HIGH	shallow	21.98142415
6376	91.75	1.5	6.75	18	79	0	0	0.25	160	0.0639395	2011	HIGH	shallow	24.69040248
6377	98.25	1	0.75	8.65	51.4375	1.5	0	0.0625	50	0.0594227	2011	HIGH	shallow	23.91640867
6379	100	0	0	9.125	78.875	0	0	0	60	0.0399459	2011	HIGH	shallow	33.66873065
6380	100	0	0	61.375	35	3.125	0	0.5	100	0.060414	2011	HIGH	shallow	29.64396285
6381	100	0	0	6	93.75	0.25	0	0	70	0.0421062	2011	HIGH	shallow	33.59133127
6384	100	0	0		60.375	0	0	0	150	0.0414459	2011	HIGH	shallow	26.78018576
6385	98.25	0.25	1.5	13.275	78.7	0.175	0	3.1	100	0.0402126	2011	HIGH	shallow	27.16718266
6386	100	0	0	21.5	74	3.25	0	1	300	0.0547639	2011	HIGH	shallow	27.78637771
6388	100	0	0	45.075	54.375	0.3	0	0.25	50	0.0317813	2011	HIGH	shallow	32.19814241
6389	98.5	0	1.5	11	89	0	0	0	270	0.0397118	2011	HIGH	shallow	26.78018576
6390	100	0	0	24.5	74.5	0	0	1	80	0.0526374	2011	HIGH	shallow	22.91021672
6391	95	0	5	28.825	66.675	0	0	0.5	80	0.0466721	2011	HIGH	shallow	24.14860681
6392	89	0	11	10.125	62.5	0	0	0.875	160	0.0387662	2011	HIGH	shallow	25.85139319
6393	100	0	0		90.5	0	0	0	30	0.0279733	2011	HIGH	shallow	28.56037152
6394	100	0	0	15.9375	58.25	0	0	0.5	175	0.0465622	2011	HIGH	shallow	20.74303406
6395	100	0	0	23.5	75.4	1.1	0	0	70	0.0297976	2011	HIGH	shallow	26.47058824
6396	99.5	0	0.5	16.125	83.875	0	0	0	140	0.0682244	2011	HIGH	shallow	21.59442724
6397	100	0	0		82.5	0	0	0	100	0.0600453	2011	HIGH	shallow	21.43962848
6398	99	0	1	39.5	60	0.5	0	0	80	0.0367788	2011	HIGH	shallow	25
6399	100	0	0	24.325	75.675	0	0	0	100	0.0664217	2011	HIGH	shallow	19.65944272
6400	100	0	0	31.05	57.175	0.65	0	0.125	300	0.0801535	2011	HIGH	shallow	21.05263158
6401	100	0	0	21.75	73.2	0.15	0	0.15	120	0.0527523	2011	HIGH	shallow	24.92260062
6402	97.25	0	2.75	18	81.75	0.25	0	0	190	0.0784594	2011	HIGH	shallow	21.05263158
6403	100	0	0		85.75	0	0	0	100	0.0510097	2011	HIGH	shallow	20.20123839
6405	88.25	11.75	0	79.575	16.35	0.175	0.15	1.25	30	0.0271502	2011	HIGH	shallow	28.56037152
6406	100	0	0	40.375	59.375	0	0	0.25	100	0.0607284	2011	HIGH	shallow	20.35603715
6408	100	0	0	32.25	38.8125	1	0	0.0625	100	0.0464626	2011	HIGH	shallow	27.16718266
6409	77	9.25	13.75	22.75	46.675	0	0	2.325	160	0.0766476	2011	HIGH	shallow	20.27863777
6410	99.5	0	0.5	13.375	86.25	0.125	0	0	120	0.0660124	2011	HIGH	shallow	19.27244582
6411	100	0	0	14.5	75.125	0	0	0	100	0.0358069	2011	HIGH	shallow	23.21981424
6413	100	0	0		39.375	0	0	1.5	50	0.0411161	2011	HIGH	shallow	27.24458204
6414	100	0	0	12.5	56.875	0.75	0	0.125	200	0.0648852	2011	HIGH	shallow	19.19504644
6415	100	0	0		46.875	0.5	0	1.125	50	0.0709578	2011	HIGH	shallow	19.96904025
6416	95	5	0	66.375	31	0	0	2.625	70	0.0233623	2011	HIGH	shallow	28.79256966
6417	100	0	0	3.7	94.675	0	0	0.375	45	0.0345202	2011	HIGH	shallow	29.79876161
6418	100	0	0		60.75	2.25	0	0	100	0.0540309	2011	HIGH	shallow	27.24458204
6419	75	25	0	77.65	22.225	0	0	0.125	30	0.0492146	2011	HIGH	shallow	27.14138287
6420	100	0	0	26.125	73.625	0.25	0	0	110	0.0637772	2011	HIGH	shallow	25.54179567
6423	100	0	0	15.125	81.725	0	0	0.15	300	0.0751763	2011	HIGH	shallow	24.53560372
6980	100	0	0	33.25	66.375	0	0	0	110	0.0388024	2012	HIGH	shallow	29.17956656
6981	97.125	0	2.875	18.5	79.5	0.125	0	0.625	150	0.0505593	2012	HIGH	shallow	28.48297214
6982	99.25	0.25	0.5	21.75	78	0.25	0	0	40	0.0447244	2012	HIGH	shallow	28.09597523
6983	100	0	0	27.5	72.375	0	0	0.125	300	0.0389288	2012	HIGH	shallow	24.84520124
6984	83.75	16.25	0	41.4	56.35	2.25	0	0	60	0.0289651	2012	HIGH	shallow	29.56656347
6985	100	0	0	58.9375	39.9375	0	0	1.125	18	0.034882	2012	HIGH	shallow	31.81114551
6986	100	0	0	41.5625	56.4375	2	0	0	65	0.0508396	2012	HIGH	shallow	30.03095975
6987	100	0	0	12.3	87.5	0	0	0	100	0.0368659	2012	HIGH	shallow	30.26315789
6988	100	0	0	36.25	62.75	1	0	0		0.0514438	2012	HIGH	shallow	21.43962848
6989	98.75	0	1.25	50.75	46.25	1.25	0	0.5	120	0.0508912	2012	HIGH	shallow	22.05882353
6990	100	0	0	23.75	76.125	0	0	0	60	0.0401176	2012	HIGH	shallow	26.39318885
6991	100	0	0	12.25	87.75	0	0	0	210	0.0654358	2012	HIGH	shallow	21.13003096
6992	100	0	0	43.75	56.25	0	0	0		0.0570545	2012	HIGH	shallow	22.05882353
6993	100	0	0	33.15	64.35	0.5	0	0	120	0.0450723	2012	HIGH	shallow	22.36842105
6994	100	0	0	11.5	88.35	0.125	0	0.025	70	0.0405214	2012	HIGH	shallow	28.79256966
6995	99.75	0	0.25	27.375	56.125	0	0	0	100	0.0734799	2012	HIGH	shallow	20.04643963
6996	100	0	0	33	67	0	0	0	120	0.03419	2012	HIGH	shallow	26.54798762
6997	99.25	0.75	0	31.5625	68.1875	0	0	0.25	200	0.0408589	2012	HIGH	shallow	20.9752322
6998	100	0	0	25.575	52.25	0.05	0	0	60	0.0367788	2012	HIGH	shallow	23.83900929
6999	100	0	0	28.7	70.05	0	0	0	80	0.0504514	2012	HIGH	shallow	21.59442724
7000	100	0	0	30.5	69.5	0	0	0	150	0.0651785	2012	HIGH	shallow	20.66563467
7001	100	0	0	67.5	31.5	0.25	0	0.75		0.0588415	2012	HIGH	shallow	20.89783282
7002	100	0	0	35.5625	63.9375	0.5	0	0		0.0455869	2012	HIGH	shallow	26.08359133
7003	100	0	0	67.8125	29.6875	0.25	0	0	10	0.0367598	2012	HIGH	shallow	27.63157895
7004	100	0	0	59.425	39.15	0.5	0	0.675	100	0.0784594	2012	HIGH	shallow	20.66563467
7005	100	0	0	36.425	62.575	1	0	0	60	0.0498454	2012	HIGH	shallow	23.52941176
7006	100	0	0	25.975	70.275	3.5	0	0.25	170	0.0535094	2012	HIGH	shallow	24.53560372
7007	98.25	0	1.75	13.025	78.075	0	0	0	120	0.0716938	2012	HIGH	shallow	20.58823529
7008	100	0	0	11.875	86.375	0	0	0.875	120	0.0607284	2012	HIGH	shallow	20.82043344
7010	97	1	2	35.2	64.25	0	0	0.25	130	0.048444	2012	HIGH	shallow	24.45820433
7011	100	0	0	61.625	30.75	0	0	7.625		0.0599333	2012	HIGH	shallow	24.14860681
7013	100	0	0	24.125	72.625	0	0	3.25	200	0.0709578	2012	HIGH	shallow	18.80804954
7014	93.075	0	6.925	32	59.25	0	0	0	120	0.0708188	2012	HIGH	shallow	20.12383901
7015	100	0	0	40.525	55.15	4	0	0.275	60	0.0367292	2012	HIGH	shallow	29.48916409
7016	100	0	0	47.25	51.375	0.875	0	0.25	190	0.0484007	2012	HIGH	shallow	24.45820433
7017	100	0	0	58.5625	41.0625	0	0	0.375	100	0.0434759	2012	HIGH	shallow	27.94117647
7020	85	15	0	30.8	68.45	0	0	0.5	15	0.0353372	2012	HIGH	shallow	31.81114551
7025	96.5	1.5	2	60.05	35.175	2.25	0	1.025	90	0.0398301	2012	HIGH	shallow	28.48297214
7026	96.5	1.75	1.75	42.375	54.25	1.5	0	0.625	100	0.0299066	2012	HIGH	shallow	32.04334365
7027	100	0	0	2.875	97	0	0	0.125	170	0.033869	2012	HIGH	shallow	30.03095975
7029	87	5	8	61.25	23.375	2.375	0	0		0.0401719	2012	HIGH	shallow	27.0123839
7030	97.5	2.5	0	29.55	68.075	0.375	0	0.5	50	0.0369669	2012	HIGH	shallow	29.87616099
7031	100	0	0	38.65	60.325	0.025	0	0.5	100	0.0470773	2012	HIGH	shallow	28.86996904
7032	96.25	0	3.75	27	69	0.25	0	0		0.053325	2012	HIGH	shallow	30.26315789
7033	100	0	0	24.075	75.675	0	0	0	100	0.058528	2012	HIGH	shallow	27.94117647
7034	100	0	0	25.925	72.575	0	0	1.125	150	0.0448702	2012	HIGH	shallow	23.52941176
7035	98.625	0.25	1.125	33.25	65.2375	0	0	0.8875	200	0.0700202	2012	HIGH	shallow	21.82662539
7036	100	0	0	34.9	57.35	0.125	0	0.1	30	0.0581723	2012	HIGH	shallow	23.06501548
7037	100	0	0	7.875	92	0	0	0	60	0.0531986	2012	HIGH	shallow	32.04334365
7038	100	0	0	10.175	87.825	0	0	0	55	0.0448775	2012	HIGH	shallow	28.48297214
7039	100	0	0	19.875	76.625	1.5	0	1.5	240	0.0655192	2012	HIGH	shallow	22.21362229
7040	100	0	0	37.6	58.4	0	0	2.25	170	0.0436734	2012	HIGH	shallow	25.54179567
7041	93.875	0	6.125	19.175	74.1	0.25	0	0.1	60	0.0737008	2012	HIGH	shallow	22.36842105
7042	100	0	0	49.55	46.825	0	0	3.5	200	0.0776359	2012	HIGH	shallow	22.05882353
7043	97.75	0.75	1.5	31.875	46	0	0	0.6875	70	0.041257	2012	HIGH	shallow	26.70278638
7044	100	0	0	31	69	0	0	0		0.0680696	2012	HIGH	shallow	22.29102167
7045	100	0	0	34.025	64.6	0	0	0	45	0.0714117	2012	HIGH	shallow	22.75541796
7046	100	0	0	51.4	48.35	0	0	0.25	100	0.0521256	2012	HIGH	shallow	22.36842105
7047	100	0	0	48.75	49.75	0	0	1.5		0.053219	2012	HIGH	shallow	23.14241486
7048	100	0	0	17.25	82.75	0	0	0		0.0782919	2012	HIGH	shallow	24.14860681
7049	100	0	0	49.9	48.5	0.8	0	0.175	50	0.0563997	2012	HIGH	shallow	23.14241486
7050	100	0	0	35.7	58.8	0	0	5.5	120	0.0711386	2012	HIGH	shallow	23.60681115
7051	98.75	0	1.25	17.375	80.75	0.125	0	0.75	140	0.0496831	2012	HIGH	shallow	22.52321981
7053	90.75	2.25	7	26	72	1.5	0	0.5	110	0.0302982	2012	HIGH	shallow	28.79256966
7152	67.5	2.25	30.25	46	0	0	0	21.5	30	0.0093007	2012	LOW	tech	43.42105263
7153	86	2.75	11.25	87.3	0	0	0	0.95	50	0.0080034	2012	LOW	tech	42.49226006
7154	90	0	10	84.65	6.775	0	0	1.825	40	0.0136529	2012	LOW	tech	40.94427245
7155	72.375	25.5	2.125	86.75	11.75	0	0	1.5	23	0.0145916	2012	LOW	tech	38.39009288
7178	98.75	1.25	0	46.725	52.4	0	0	0.875	4	0.0436879	2012	LOW	tech	43.03405573
7179	100	0	0	30.875	66.5	2.625	0	0	500	0.085704	2012	LOW	tech	40.09287926
6511	93	6	1	90.25	0	0	0	0.5	40	0.0326507	2011	LOW	tech	41.09907121
6512	86.75	12	1.25	54.75	39.075	0.75	0	0.3	70	0.0288588	2011	LOW	tech	42.02786378
6521	84.75	15.25	0	74.325	16.2	1.8	0	0.175	70	0.018203	2011	LOW	tech	41.71826625
6523	100	0	0	88	10.25	0	0	1.75	40	0.030425	2011	LOW	tech	37.77089783
6526	99	1	0	52.425	45.275	2.3	0	0	30	0.0302846	2011	LOW	tech	41.56346749
6529	100	0	0	55.3	44.525	0	0	0.175	120	0.0459499	2011	LOW	tech	43.26625387
6530	100	0	0	33	64.25	0	0	2.75	9	0.0261215	2011	LOW	tech	33.20433437
6534	100	0	0	51.625	46.75	0	0	1.625	10	0.0258161	2011	LOW	tech	35.37151703
6537	100	0	0	93.3	0.05	0	0	6.4	10	0.019	2011	LOW	tech	35.91331269
6538	100	0	0	77	17	0	0	2	30	0.028091	2011	LOW	tech	37.61609907
6544	75	0	0	64.75	8.75	0	0	1.5	8	0.0170474	2011	LOW	tech	35.44891641
7162	97.25	2.25	0.5	71.475	24.2	2.3	0	1.55	50	0.0326507	2012	LOW	tech	45.04643963
7167	95.5	4.5	0	99.825	0.05	0	0	0.125	60	0.0332923	2012	LOW	tech	38.00309598
7170	68.75	31.25	0	85.1	12.75	0	0	0.15	20	0.0182985	2012	LOW	tech	33.43653251
7156	91.75	1.75	6.5	63.05	36.7	0	0	0.25	30	0.0178944	2012	HIGH	tech	39.16408669
7157	73.5	3.75	22.75	51.1875	14.5625	0	0	0	100	0.0185346	2012	HIGH	tech	42.18266254
7158	73.25	3.75	23	76.75	11.875	5.5	0	2.375	170	0.0197342	2012	HIGH	tech	44.3498452
7159	82.25	4.5	13.25	15.025	72.725	1.5	0	0	120	0.0430325	2012	HIGH	tech	40.86687307
7160	43.375	0	56.625	8.375	35	0	0	0	100	0.016028	2012	HIGH	tech	40.24767802
7161	88	2.25	9.75	54.025	36.925	1.75	0	0.05	160	0.0266687	2012	HIGH	tech	40.7120743
7163	50.75	49.25	0	48	24.875	0.625	0	4.75	200	0.0208023	2012	HIGH	tech	43.44685243
7164	77.375	0.125	22.5	29.875	49.9	0.225	0	0	130	0.0304362	2012	HIGH	tech	44.50464396
7165	64.5	23.25	12.25	33.85	36.625	3.275	0	0	200	0.0414417	2012	HIGH	tech	40.86687307
7169	68.075	31.05	0.875	46.875	53	0.125	0	0	30	0.0496438	2012	HIGH	tech	42.18266254
7173	99.375	0.25	0.375	54.175	42.1	3.45	0	0.125	150	0.0284691	2012	HIGH	tech	40.01547988
7174	100	0	0	27.75	67.75	0	0	2.75	60	0.0330718	2012	HIGH	tech	34.90712074
7176	90.5	7	2.5	76.45	17.875	0.25	0	2.925	200	0.0196659	2012	HIGH	tech	44.04024768
7177	91.5	5.5	3	22.7	68.55	1	0	0.125	30	0.0275177	2012	HIGH	tech	35.75851393
7180	98.5	1.5	0	87.35	10.7	0.175	0	1.775	20	0.0236374	2012	HIGH	tech	38.08049536
7181	98.25	0	1.75	50	43.25	4.5	0	0.125	150	0.0253511	2012	HIGH	tech	42.56965944
7182	92	3.75	4.25	46.8	45.35	2.8	0	0.8	70	0.0305646	2012	HIGH	tech	43.9628483
6513	74.5	0	0.5	36.875	37	0.375	0	0.5	200	0.0289688	2011	HIGH	tech	37.77089783
6514	99.625	0	0.375	35.4	62.825	1.15	0	0	70	0.0443304	2011	HIGH	tech	40.63467492
6515	100	0	0	2.2	94.7	2.125	0	0	70	0.0363697	2011	HIGH	tech	36.37770898
6516	99.75	0	0.25	23.25	64.5	10.25	0	1.75	175	0.0197342	2011	HIGH	tech	38.62229102
6517	61.75	2.5	35.75	52.2625	10.425	2.25	0	0.175	120	0.0213425	2011	HIGH	tech	44.06604747
6518	87	0	13	21	58.25	0	0	2.75	170	0.0357163	2011	HIGH	tech	39.31888545
6519	73.5	0.5	1	22.625	50.125	0	0	0.75	175	0.0266687	2011	HIGH	tech	36.3003096
6520	82.75	3.25	14	56.875	17	7.15	0	0.35	70	0.016028	2011	HIGH	tech	39.08668731
6522	95.5	4.5	0	56.625	37.375	0	0	0.25	60	0.0420775	2011	HIGH	tech	33.51393189
6524	98.75	0.5	0.75	42.925	55.075	0.025	0	0.225	90	0.085704	2011	HIGH	tech	40.86687307
6525	98.5	0.75	0.75	21.75	75	2.5	0	0	150	0.0398421	2011	HIGH	tech	41.79566563
6527	75	0	0	35.25	34	0	0	2.75	40	0.0278425	2011	HIGH	tech	42.87925697
6528	75	24.25	0.75	46.75	26.25	0	0	2.75	170	0.0531885	2011	HIGH	tech	40.76367389
6531	99.25	0.25	0.5	52.075	43.4	3.875	0	0.05	70	0.0310833	2011	HIGH	tech	40.86687307
6532	98.25	0	1.75	39	59.25	0	0	0	100	0.0232215	2011	HIGH	tech	42.02786378
6533	92	0.5	7.5	57.4625	36.075	3.925	0	0.0875	70	0.0512911	2011	HIGH	tech	35.52631579
6535	100	0	0	82.375	15.1875	0.1875	0	1		0.0488917	2011	HIGH	tech	36.99690402
6536	98.25	1.75	0	48.025	49.375	0.525	0	1.95	70	0.0337323	2011	HIGH	tech	43.26625387
6539	99.5	0.5	0	7.5	81.75	0.5	0	0	60	0.0386883	2011	HIGH	tech	34.2879257
6540	97.5	2.5	0	55	39.5	0	0	1.25	150	0.0607504	2011	HIGH	tech	43.80804954
6541	100	0	0	67.33333333	30.33333333	1	0	1.333333333	10	0.0267227	2011	HIGH	tech	37.15170279
6542	99.5	0.25	0.25	43.35	55.85	0.1	0	0.1	110	0.0552863	2011	HIGH	tech	40.78947368
6543	75	0	0	29.75	43.75	1.5	0	0	20	0.0626135	2011	HIGH	tech	41.33126935
6545	100	0	0	14.3	79.85	4.425	0	0.3	160	0.0341012	2011	HIGH	tech	36.84210526
7166	99.475	0	0.525	47.8	43.4	8.05	0	0.5	20	0.0304297	2012	HIGH	tech	40.01547988
7168	79.75	8.25	12	39.5	56	0	0	1.75	40	0.0681924	2012	HIGH	tech	41.33126935
7171	100	0	0	58.8	41.05	0	0	0.15	12	0.0188691	2012	HIGH	tech	35.60371517
7172	98.66666667	1.333333333	0	36.33333333	63.66666667	0	0	0	29	0.0256081	2012	HIGH	tech	36.53250774
7175	24.75	33.25	42	86.7	8.225	0	0	2.075	70	0.0340012	2012	HIGH	tech	42.10526316
